# Supplementary material for: WNT inhibitor SP5-mediated SERPING1 suppresses lung adenocarcinoma progression via TSC2/mTOR pathway
Source: Cell Death Dis. 2025 Feb 17;16(1):103. doi: 10.1038/s41419-025-07440-3 (PMC11832940; doi:10.1038/s41419-025-07440-3)
Supplement: Supplementary file 2 — Supplementary tables [file 41419_2025_7440_MOESM2_ESM.xls]

## Sheet: Table S1
Table S1 Chracterisctics of datasets in Mendelian randomization study
Type	Trait	ID	Consortium/Author	Year	Population	PMID	Samplesizes
pQTL	3,283 circulating proteins	prot-a-xxx	INTERVAL	2018	European	29875488	3301
pQTL	1,124 circulating proteins	prot-c-xxx	KORA F4	2019	European	28240269	1000
Lung cancer	Lung cancer	ieu-a-966	ILCCO	2014	European	24880342	27209
Lung cancer	Lung adenocarcinoma	ieu-a-965	ILCCO	2014	European	24880342	18336
Lung cancer	Squamous cell lung cancer	ieu-a-967	ILCCO	2014	European	24880342	18313
Lung cancer	Malignant neoplasm of bronchus and lung	finn-b-C3_BRONCHUS_LUNG	FinnGen	2021	European	NA	218792
Lung cancer	Non-small cell lung cancer	finn-b-C3_LUNG_NONSMALL_EXALLC	FinnGen	2021	European	NA	175633
Lung cancer	Non-small cell lung cancer, adenocarcinoma	finn-b-C3_NSCLC_ADENO_EXALLC	FinnGen	2021	European	NA	174576
Lung cancer	Non-small cell lung cancer, squamous	finn-b-C3_NSCLC_SQUAM_EXALLC	FinnGen	2021	European	NA	174369
Lipids	Total cholesterol	ieu-a-301	GLGC	2013	Mixed	24097068	187365
Lipids	Triglycerides	ieu-a-302	GLGC	2013	Mixed	24097068	177861
Lipids	HDL cholesterol	ieu-a-299	GLGC	2013	Mixed	24097068	187167
Lipids	LDL cholesterol	ieu-a-300	GLGC	2013	Mixed	24097068	173082
Lipids	apolipoprotein A-I	ieu-b-107	UK Biobank	2020	European	32203549	393193
Lipids	apolipoprotein B	ieu-b-108	UK Biobank	2020	European	32203549	439214
Lipids	Lipoprotein A	ukb-d-30790_raw	Neale lab	2018	European	NA	NA
Blood pressure	Systolic blood pressure	ieu-b-38	International Consortium of Blood Pressure	2018	European	30224653	757601
Blood pressure	Diastolic blood pressure	ieu-b-39	International Consortium of Blood Pressure	2018	European	30224653	757601
Glycaemic	Fasting glucose	ieu-b-113	MAGIC	2012	European	22581228	58074
Glycaemic	Fasting insulin	ieu-b-115	MAGIC	2012	European	22581228	51750
Glycaemic	2 hour glucose	ebi-a-GCST000569	Saxena R et al.	2010	Mixed	20081857	15234
Glycaemic	HbA1C	ieu-b-104	MAGIC	2010	European	20858683	46368
Anthropometric	Body mass index	ieu-b-40	GIANT	2018	European	30124842	681275
Anthropometric	Waist circumference	ukb-b-9405	MRC-IEU	2018	European	NA	462166
Anthropometric	Hip circumference	ukb-b-15590	MRC-IEU	2018	European	NA	462117
Anthropometric	Waist-to-hip ratio	ieu-a-78	GIANT	2015	Mixed	25673412	224452
Diseases	any Stroke	ukb-b-6358	MRC-IEU	2018	European	NA	462933
Diseases	Cardioembolic stroke	ebi-a-GCST006910	MEGASTROKE	2018	European	29531354	211763
Diseases	Large-artery atherosclerotic stroke	ebi-a-GCST006907	MEGASTROKE	2018	European	29531354	150765
Diseases	Small-vessel stroke	ebi-a-GCST005841	MEGASTROKE	2018	European	29531354	198048
Diseases	Atrial fibrillation	ebi-a-GCST006414	Nielsen JB et al.	2018	European	30061737	1030836
Diseases	Heart failure	ebi-a-GCST009541	HERMES	2020	European	31919418	977323
Diseases	Coronary artery disease	ebi-a-GCST005195	van der Harst P et al.	2017	NA	29212778	547261
Diseases	Type 1 diabetes	finn-b-E4_DM1_STRICT	FinnGen	2021	European	NA	186323
Diseases	Type 2 diabetes	ebi-a-GCST006867	DIAGRAM	2018	European	30054458	655666
Diseases	Chronic kidney disease	ieu-a-1102	CKDGen	2015	Mixed	26831199	117165
Diseases	Nonalcoholic fatty liver disease	finn-b-NAFLD	FinnGen	2021	European	NA	218792

## Sheet: Table S2
Table S2 Chracterisctics of lung cancer datasets in GEO and TCGA
Dataset	Country	Number of samples
		Tumor	non-tumor
TCGA-LUADLUSC	USA	1041	108
TCGA-LUAD	USA	539	59
GSE14814	Canada	133	0
GSE68465	USA	443	19
GSE31908	USA	77	40
GSE102287	USA	157	88
GSE29013	USA	55	0
GSE30219	France	85	14
GSE19188	Netherlands	91	65
GSE3141	USA	111	0
GSE157011	USA	484	0
GSE31210	Japan	226	20
GSE4573	USA	130	0
GSE50081	Canada	181	0
GSE37745	Sweden	106	0

## Sheet: Table S3
Table S3 Chracterisctics of the immunotherapy datasets
Dataset ID	Cancer	Therapy	Dataset Size	Responder Number	Non-Responder Number
PRJNA482620	GBM	anti-PD-1	34	17	17
GSE93157	HNSC	anti-PD-1	5	2	3
E-MTAB-6270	LGG	Peptide-vaccine	12	5	7
GSE93157	LUSC	anti-PD-1	13	3	10
GSE145996	SKCM	anti-PD-1	4	2	2
GSE100797	SKCM	ACT	25	10	15
GSE106128	SKCM	DCs_treated	47	21	14
GSE115821	SKCM	anti-CTLA-4, anti-PD-1, and anti-CTLA-4+anti-PD-1	37	3	34
GSE78220	SKCM	anti-PD-1	28	15	13
GSE91061	SKCM	anti-PD-1	109	20	78
GSE93157	SKCM	anti-PD-1	25	9	16
GSE96619	SKCM	anti-PD-1	10	0	0
Nathanson_2017	SKCM	anti-CTLA-4	24	8	16
phs000452	SKCM	anti-PD-1	153	63	90
PRJEB23709	SKCM	anti-PD-1 and anti-CTLA-4+anti-PD-1	91	49	42
GSE93157	NSCLC	anti-PD-1	22	6	16
GSE126044	NSCLC	anti-PD-1	7	2	5
GSE135222	NSCLC	anti-PD-1	27	8	19
Braun_2020	RCC	anti-PD-1 and EVEROLIMUS	311	44	237
GSE67501	RCC	anti-PD-1	11	4	7
PRJEB25780	STAD	anti-PD-1	78	21	57
IMvigor210	UC	anti-PD-L1	348	68	230

## Sheet: Table S4
Table S3 sequences of siRNAs
		5'-3'	3'-5'
SERPING1	siRNA-1	GGAUCCAGAGAGUUUGCAA	UUGCAAACUCUCUGGAUCC
	siRNA-2	CAAGAUGCUAUUCGUUGAA	UUCAACGAAUAGCAUCUUG
	siRNA-3	CCAGAGUCCUAAGCAACAA	UUGUUGCUUAGGACUCUGG
TSC2	siRNA-1	CCUCCAAGUUUAAUCAGUATT	UACUGAUUAAACUUGGAGGTT
	siRNA-2	GGCUCUGAGAAGAAGACCATT	UGGUCUUCUUCUCAGAGCCTT
	siRNA-3	GCUAUAAAGUGCUCAUCUUTT	AAGAUGAGCACUUUAUAGCTT
SP5	siRNA-1	CGAAGCACGUCAAGACUCA	UGAGUCUUGACGUGCUUCG
	siRNA-2	ACGAGUUCUCGCCGGUCAA	UUGACCGGCGAGAACUCGU
	siRNA-3	CGUCGGACUUUGCGCAGUA	UACUGCGCAAAGUCCGACG

## Sheet: Table S5
Table S4 Single nucleotide polymorphisms used as instrumental variables of circulating proteins in INTERVAL cohrot
Circulating Protein	SNP	Effect Allele	Other Allele	se.CP	beta.CP	pval.CP	se.LC	beta.LC	pval.LC	F_statistics
ART4	rs1001096	A	G	0.0217	0.74	1e-200	0.018288	-0.00510702	0.785022	1162.9
PSAPL1	rs10023470	G	A	0.0307	0.5481	2.6e-71	0.0231	-0.0101635	0.670499	318.745
CXCL11	rs10031452	C	T	0.0245	-0.2328	2.4e-21	0.018344	-0.0257106	0.157717	90.2888
SERPINA4	rs10139745	A	G	0.0277	0.6166	4.9e-110	0.020506	-0.0245335	0.252942	495.504
SERPINA4	rs10139745	A	G	0.0284	0.4846	4.6e-65	0.020506	-0.0245335	0.252942	291.159
CHL1	rs1015456	C	T	0.0255	-0.2082	3.2e-16	0.018487	0.00880215	0.637209	66.6624
IL1RL1	rs10179654	G	T	0.02	-0.8483	1e-200	0.01804	-0.0122398	0.499837	1799.03
DPT	rs1018454	C	A	0.0241	0.4155	7.8e-67	0.018415	-0.00643823	0.729699	297.24
SEMA3C	rs1019016	T	G	0.0248	0.1751	1.6e-12	0.017839	0.00907505	0.6205	49.8504
CNTNAP2	rs10274393	C	G	0.0264	-0.4332	1.1e-60	0.020214	-0.0153939	0.44838	269.258
CBR3	rs1028997	A	G	0.0222	-0.764	1e-200	0.018585	-0.000675228	0.971558	1184.35
ITIH1	rs1042779	G	A	0.0231	-0.6463	1.5e-171	0.018181	0.00293968	0.873432	782.788
ENPP5	rs1047153	T	C	0.0214	-0.7891	1e-200	0.01865	0.0193357	0.31835	1359.68
KLK11	rs1048328	A	G	0.0412	-1.1979	5.8e-186	0.03112	-0.00184771	0.954183	845.37
VIT	rs10490666	T	A	0.0264	0.3471	1.9e-39	0.019762	-0.00131386	0.948072	172.863
LIPN	rs10509554	T	C	0.0213	1.0165	1e-200	0.019494	0.0071464	0.717247	2277.49
ASAH2	rs10740617	C	A	0.0281	0.6665	2e-124	0.022324	-0.00563112	0.804041	562.584
DPP7	rs10747049	C	G	0.0277	0.3641	2.3e-39	0.022013	-0.0231724	0.291645	172.775
C10orf54	rs10762477	G	A	0.0352	0.2705	1.7e-14	0.024502	-0.0161548	0.526869	59.054
UROS	rs10794029	G	A	0.0311	-0.2329	7.6e-14	0.024113	-0.0225342	0.350514	56.0813
SPON1	rs10832169	A	G	0.0239	0.3748	1.3e-55	0.017103	-0.0422146	0.0201122	245.925
PTHLH	rs10843115	T	C	0.0276	0.1862	1.4e-11	0.019592	-0.0105929	0.599918	45.5136
CBLN1	rs10852587	A	T	0.0327	-1.0805	1e-200	0.02612	0.0182976	0.486846	1091.83
QSOX2	rs10858248	G	A	0.0239	-0.3568	1.5e-50	0.018082	0.00737714	0.69086	222.871
SCARA5	rs10866867	G	T	0.0271	0.2537	7.9e-21	0.019447	0.0318106	0.120392	87.64
GFRA1	rs10885877	G	C	0.0272	0.2645	2e-22	0.019827	0.00700441	0.7272	94.5613
FAM213A	rs10887868	A	G	0.025	-0.1879	5.5e-14	0.018216	-0.00370987	0.842036	56.4903
FCGR3B	rs10919543	G	A	0.0251	0.4353	3.2e-67	0.019874	0.00797809	0.69153	300.767
CHI3L1	rs10920578	T	C	0.0176	-1.0268	1e-200	0.017276	0.038108	0.0370152	3403.66
FAM171B	rs10931256	C	T	0.0295	-0.3336	1.1e-29	0.020073	-0.0532099	0.0138781	127.882
GGH	rs10957266	C	T	0.0456	0.7985	1.2e-68	0.034957	0.0283474	0.420165	306.634
KIAA1161	rs10972076	T	C	0.0252	0.3082	2.2e-34	0.018147	0.00711324	0.702325	149.577
CNTFR	rs10972159	A	G	0.0941	-0.6996	1e-13	0.061326	-0.000671225	0.99181	55.2739
GPX7	rs1097234	A	C	0.0311	0.5633	1.6e-73	0.023735	-0.0007743	0.97458	328.064
MSMB	rs10993994	C	T	0.0189	0.9821	1e-200	0.018401	-0.0114255	0.537386	2700.15
DKK3	rs11022114	A	G	0.0269	0.3364	6.5e-36	0.024273	0.0489102	0.0386821	156.389
TMEM132C	rs11059617	T	A	0.0257	-0.225	2.2e-18	0.018465	-0.0076119	0.687983	76.6476
SIGLEC14	rs1106476	A	T	0.0317	-1.1918	1e-200	0.035696	0.0397629	0.262812	1413.48
FCN1	rs11103602	A	G	0.0266	0.5827	1.5e-106	0.01956	-0.0113724	0.573037	479.873
TXNDC5	rs111331197	T	C	0.1259	1.3563	4.6e-27	0.126583	0.00942742	0.947751	116.054
TIRAP	rs111577916	T	G	0.0774	-0.5707	1.6e-13	0.056738	-0.00234274	0.968997	54.3668
LRIG3	rs11172791	C	T	0.0613	-0.4624	4.8e-14	0.044071	-0.00695614	0.880881	56.9003
ENTPD1	rs11188501	A	G	0.0262	0.2147	2.2e-16	0.019373	0.0270323	0.159434	67.1524
FAM151A	rs11206397	T	A	0.0261	0.2651	2.6e-24	0.018964	0.0293471	0.117664	103.166
ESAM	rs11219769	T	G	0.0279	-0.2351	3.6e-17	0.020422	-0.00087138	0.966683	71.0063
SERPING1	rs11229075	C	A	0.0259	-0.6019	1.1e-119	0.021497	0.0855078	2.18002e-05	540.069
TMEM132A	rs11230521	A	G	0.0274	0.6176	2e-112	0.021139	0.00685843	0.74903	508.058
IMPAD1	rs112433249	C	T	0.0918	-1.5642	4.1e-65	0.081073	0.005286	0.951967	290.335
PGM1	rs1126728	T	C	0.0289	0.2869	2.8e-23	0.023871	0.030213	0.202414	98.552
CCL16	rs112689088	C	T	0.0336	-1.5245	1e-200	0.035363	0.0135883	0.706911	2058.62
ASPH	rs112760834	T	G	0.0688	-0.5784	4.1e-17	0.05122	0.000312951	0.995364	70.6773
CCL8	rs1133763	C	A	0.0341	-0.2309	1.3e-11	0.023758	-0.0392846	0.120896	45.85
FSTL1	rs1147707	T	C	0.0255	-0.2113	1.1e-16	0.022022	0.00656937	0.768914	68.6623
NID2	rs1151582	T	C	0.0233	-0.3942	2.6e-64	0.017535	-0.0149177	0.410248	286.234
FAH	rs11555096	T	C	0.0803	-1.8824	1.9e-121	0.062201	-0.00558959	0.933225	549.532
NMRAL1	rs11557236	A	G	0.0443	-0.4905	1.5e-28	0.036593	-0.0339995	0.38741	122.594
ICOSLG	rs11558819	T	C	0.0261	-0.5762	3.5e-108	0.01968	-0.0242486	0.238486	487.378
CKM	rs11559024	C	T	0.0844	-0.6788	9.1e-16	0.072944	-0.0135757	0.865034	64.6843
PLXNC1	rs115651556	A	G	0.1008	-2.1447	2.1e-100	0.098017	-0.00324426	0.976296	452.702
NTNG1	rs115668827	C	G	0.0565	1.0036	1.1e-70	0.041288	-0.0753433	0.105783	315.518
EGF	rs11568972	C	A	0.0256	0.2654	3.1e-25	0.018973	0.00573055	0.765598	107.479
PLA2G2A	rs11573156	C	G	0.0243	1.0205	1e-200	0.022506	-0.00852725	0.713449	1763.65
IL6ST	rs11574765	G	A	0.0388	0.3809	1e-22	0.028748	0.0291723	0.30963	96.3737
IL11RA	rs11575578	A	G	0.0479	0.5065	4.4e-26	0.037428	0.0358275	0.338747	111.812
CD55	rs11580387	G	A	0.0279	-0.5211	4.7e-78	0.020499	0.000308952	0.988223	348.846
SLAMF7	rs11581248	T	C	0.0295	-1.2597	1e-200	0.029992	0.0146787	0.629748	1823.43
IL23R	rs11581607	A	G	0.0491	-0.42	1.2e-17	0.035272	-0.023373	0.53255	73.1704
FCRL4	rs11582663	T	C	0.0295	-1.1329	1e-200	0.023273	-0.0260781	0.286432	1474.82
CHRDL2	rs11607100	T	C	0.0609	-0.6419	5.8e-26	0.047001	0.0225909	0.638994	111.096
RNASE6	rs11622942	T	G	0.0236	0.9971	1e-200	0.020053	-0.0220319	0.292339	1785.06
EDAR	rs116475987	C	T	0.0968	1.5664	6.9e-59	0.065601	-0.126565	0.115791	261.851
HSP90B1	rs1165693	A	G	0.0182	1.0974	1e-200	0.019766	0.025311	0.1976	3635.69
SERPINF2	rs11657394	A	C	0.0479	-0.3459	5.4e-13	0.049648	0.0305195	0.546288	52.1471
MATN4	rs11697677	G	A	0.028	-0.2298	2.5e-16	0.020386	-0.00550311	0.792512	67.3572
CA10	rs117399000	A	G	0.0662	-0.5939	3e-19	0.050722	-0.0666495	0.244908	80.4842
OAF	rs117554512	T	C	0.0431	0.6816	2.1e-56	0.032858	-0.00385944	0.909862	250.095
RMDN1	rs11781016	C	A	0.0243	0.3167	8.3e-39	0.017117	-0.0378597	0.0364301	169.857
GLCE	rs11854180	T	G	0.0248	0.8286	1e-200	0.020645	0.0256727	0.23533	1116.31
ENPP7	rs11871061	C	T	0.02	0.9867	1e-200	0.019285	-9.90049e-05	0.995969	2433.94
FLRT3	rs11908097	C	T	0.0278	0.4444	2.5e-57	0.021985	0.0261199	0.232565	255.54
SPINK2	rs11941335	T	C	0.083	0.9996	2.2e-33	0.05594	-0.121953	0.0706708	145.043
DKK1	rs1194673	A	G	0.0261	0.1824	2.8e-12	0.018883	0.00416566	0.829311	48.8392
PPIE	rs12086750	C	G	0.025	-0.3832	4.8e-53	0.018275	-0.0160034	0.397556	234.948
CD48	rs12124234	C	G	0.0252	0.2639	1.1e-25	0.022042	-0.00305065	0.8926	109.667
LY9	rs12128261	G	T	0.0298	0.2409	6.5e-16	0.021979	0.0227629	0.299707	65.3493
PEAR1	rs12137505	G	A	0.0251	-0.2226	8.1e-19	0.021036	0.0294238	0.158081	78.6508
GNLY	rs12151621	A	C	0.0264	0.7736	7.4e-189	0.021213	-0.00617503	0.777018	858.668
PPIL1	rs12194408	G	C	0.0705	-1.106	1.9e-55	0.04648	-0.0770387	0.144886	246.112
MAPK13	rs12210904	A	C	0.0266	0.2538	1.5e-21	0.019845	-0.0144367	0.482196	91.0374
QSOX1	rs12371	G	A	0.0426	0.6995	1.3e-60	0.034819	0.0332026	0.340654	269.623
SPOCK2	rs1245540	T	C	0.0243	0.2179	3.3e-19	0.017396	-0.0235491	0.193921	80.4085
CD33	rs12459419	T	C	0.0209	-0.9436	1e-200	0.018953	-0.0222333	0.260416	2038.37
IGFLR1	rs12459634	C	T	0.033	-0.7007	5.8e-100	0.025373	0.00573552	0.82455	450.854
CPNE1	rs12481228	C	G	0.0379	-0.977	1.8e-146	0.0285	-0.0138647	0.641186	664.524
ERO1LB	rs1254194	T	G	0.0241	-0.3822	1.9e-56	0.018746	-0.0110141	0.559799	251.505
IL12RB2	rs12566098	G	C	0.0267	0.2568	6e-22	0.019528	1e-05	0.999587	92.5055
RNASE4	rs12588573	T	C	0.0291	-0.4494	8.9e-54	0.021611	-0.0144722	0.518448	238.495
NAGPA	rs12599777	G	A	0.0317	-0.4178	1.4e-39	0.02362	0.02183	0.355967	173.707
B3GAT3	rs12794886	C	G	0.0264	0.4422	8.3e-63	0.020522	-0.0148906	0.470426	280.562
DLK1	rs12881760	C	G	0.0251	0.5356	3.5e-101	0.019211	-0.00922333	0.634487	455.338
NEO1	rs12903656	C	G	0.0415	0.2861	5.5e-12	0.028789	-0.039809	0.197224	47.5269
CRISPLD2	rs12921670	A	G	0.0294	0.2615	5.4e-19	0.022102	-0.0683238	0.00482203	79.1132
TNFSF12	rs12941509	G	C	0.0266	0.3933	2.2e-49	0.019669	-0.0356168	0.086846	218.617
FCER2	rs12973524	A	G	0.0245	-0.3062	5.8e-36	0.017561	-0.0226987	0.214526	156.199
LILRB5	rs12975366	C	T	0.0152	-1.1607	1e-200	0.020915	0.0116281	0.581662	5831.13
KIR2DL5A	rs12980151	A	C	0.0228	0.9152	1e-200	0.021431	-0.0242671	0.279589	1611.25
TGFBI	rs13159365	T	C	0.0239	-0.4461	5e-78	0.018578	-0.0345193	0.05886	348.392
CPB1	rs13318853	A	G	0.0293	0.2563	2e-18	0.021708	-0.00181164	0.935002	76.5177
SCG3	rs1378892	C	T	0.0277	0.486	1e-68	0.02106	0.00862307	0.691083	307.831
SFRP1	rs138942288	A	G	0.1783	1.4032	3.5e-15	0.172031	0.39606	0.00256898	61.935
GXYLT1	rs139695917	C	T	0.117	1.5554	2.5e-40	0.083718	0.0133347	0.882352	176.731
ROR1	rs1408416	T	G	0.033	-0.44	1.8e-40	0.023868	0.0147832	0.539237	177.778
IL18R1	rs1420106	G	A	0.0257	-0.9085	1e-200	0.021809	-0.0189954	0.384866	1249.64
PTN	rs1431093	A	C	0.0248	0.2196	7.9e-19	0.018142	0.00403983	0.826176	78.4082
SPINK6	rs1432688	G	A	0.0428	1.0579	7.6e-135	0.033307	-0.0435153	0.18632	610.944
BCAM	rs144579705	A	G	0.1315	0.9967	3.5e-14	0.083483	-0.0593785	0.541735	57.4483
TAPBP	rs144706539	A	G	0.0964	1.9829	4.5e-94	0.060493	-0.0833012	0.236606	423.104
CXCL16	rs144830084	T	A	0.0281	-0.2245	1.4e-15	0.021115	0.00724469	0.735038	63.8293
IGFBP3	rs145188037	A	G	0.1138	1.0329	1.1e-19	0.075101	-0.0417036	0.623723	82.3819
AKR1C1	rs145648894	G	T	0.0393	0.3894	3.8e-23	0.02754	0.0115352	0.680141	98.1763
HRSP12	rs1462977	G	A	0.0258	-0.3387	2.2e-39	0.019056	-0.0154528	0.43348	172.342
CSF2RB	rs1534881	A	G	0.0244	-0.3158	2.6e-38	0.0179	0.00186426	0.918318	167.511
RGMB	rs1563317	G	A	0.0245	0.2161	1.2e-18	0.017406	0.0166366	0.355665	77.7996
GFRA2	rs15881	C	A	0.0246	0.2954	4.1e-33	0.017841	0.00460737	0.7988	144.195
CNTN4	rs163352	C	G	0.0319	-0.3249	2.7e-24	0.024237	0.000947449	0.969589	103.733
ATP1B2	rs1642762	T	C	0.0255	-0.2881	1.5e-29	0.019861	-0.0216666	0.274189	127.646
NRP2	rs16837641	A	G	0.0271	0.2094	1.1e-14	0.018771	-0.0266859	0.174493	59.7056
ANGPTL1	rs16853043	G	A	0.0247	0.4305	5.4e-68	0.018642	0.00832128	0.658606	303.775
PDCD1LG2	rs16923189	G	A	0.0259	0.3879	7.9e-51	0.019681	0.00595324	0.765403	224.306
CTSB	rs1692819	A	G	0.0274	0.4246	5.2e-54	0.020555	0.00554261	0.790466	240.137
GSTP1	rs1695	G	A	0.0254	-0.1781	2.3e-12	0.018864	-0.0131075	0.501023	49.1655
PI3	rs16989763	C	T	0.0302	0.3756	1.6e-35	0.023993	0.0675568	0.00323199	154.681
CBR1	rs16993864	A	C	0.0827	-1.2151	6.6e-49	0.061982	0.0220129	0.733088	215.88
IGFBP7	rs1718849	C	T	0.0281	-0.3626	5.2e-38	0.021562	-0.00126021	0.954307	166.511
RNASE1	rs17254387	A	G	0.0273	0.2302	3e-17	0.020153	0.00592351	0.774604	71.1026
NTN4	rs17288108	G	A	0.0323	-0.2779	7.2e-18	0.023891	0.0109904	0.649676	74.0239
SEMA5A	rs17329170	A	G	0.0324	1.432	1e-200	0.032762	0.0216636	0.512962	1953.42
ERAP1	rs17482078	T	C	0.0251	-0.9615	1e-200	0.02068	-0.0582119	0.00938707	1467.41
SPOCK3	rs17599599	A	G	0.0765	0.8477	1.5e-28	0.094437	0.0555094	0.57196	122.79
FLRT2	rs17796777	C	A	0.0276	-0.2353	1.5e-17	0.02013	0.0098127	0.629397	72.6818
BPI	rs1780617	G	A	0.0371	-0.6444	1.1e-67	0.027731	0.00266844	0.925201	301.692
QPCTL	rs17850756	A	G	0.026	-0.2881	1.6e-28	0.019956	0.0330546	0.0930636	122.783
MMP10	rs17860955	C	T	0.0869	-0.8693	1.4e-23	0.078969	0.123377	0.10025	100.069
DSC2	rs1789063	A	T	0.0293	-0.2159	1.8e-13	0.021368	0.00139197	0.949208	54.2963
CTSF	rs1791679	A	C	0.0269	0.2349	2.5e-18	0.019263	-0.0118418	0.551314	76.2538
FCGR2A	rs1801274	G	A	0.0126	1.2389	1e-200	0.017646	0.0114827	0.527401	9667.88
IL27	rs181209	T	G	0.0265	-0.1809	8.7e-12	0.02243	0.0637548	0.00302197	46.5999
CPM	rs1908671	C	G	0.0272	-0.1859	8.1e-12	0.020397	-0.00704375	0.736894	46.7112
C1RL	rs191448232	C	G	0.1163	-1.9148	5.9e-61	0.137336	0.00403883	0.979753	271.074
ADAM23	rs1921673	G	A	0.0255	0.4321	3.2e-64	0.018612	0.0218735	0.259192	287.136
SMOC1	rs1958078	C	A	0.0328	0.3765	1.8e-30	0.025062	-0.000462893	0.985624	131.76
MFGE8	rs1961839	A	G	0.0252	-0.2253	3.4e-19	0.017397	-0.0340191	0.0633957	79.9321
HPGDS	rs1965049	G	A	0.0246	0.4396	1.3e-71	0.017943	0.0327536	0.0828572	319.334
NPPB	rs198389	G	A	0.0253	0.2934	3.5e-31	0.017989	-0.00549507	0.765415	134.487
PCSK7	rs199605734	G	A	0.0312	-0.3122	1.4e-23	0.02046	-0.0145382	0.492737	100.128
CCL3L1	rs2015086	G	A	0.0364	0.496	3.1e-42	0.025688	-0.00412951	0.875993	185.678
SEMA3G	rs2016575	C	T	0.0316	-0.2687	1.9e-17	0.022808	0.0512586	0.0371347	72.3038
CNTN2	rs2071533	G	T	0.0349	-0.7705	6.9e-108	0.026903	-0.00607551	0.824943	487.41
CA3	rs2072696	C	G	0.0289	-0.2169	6.8e-14	0.021073	-0.0170058	0.437406	56.3279
SIGLEC9	rs2075803	G	A	0.0123	-1.2255	1e-200	0.018033	0.00173951	0.924639	9926.96
LILRB1	rs2114511	C	G	0.046	-1.8056	1e-200	0.039403	-0.0343803	0.418588	1540.73
CXCL1	rs2115691	G	C	0.0262	0.7462	2e-178	0.020761	0.0257974	0.211413	811.163
LSAMP	rs2116308	C	T	0.0383	0.2616	8.3e-12	0.022741	0.00625754	0.789262	46.6528
FUT8	rs2127870	C	G	0.0246	-1.049	1e-200	0.02157	-0.0157129	0.468784	1818.36
MANSC1	rs2160588	A	G	0.0371	0.5024	8.7e-42	0.027219	-0.0225984	0.429908	183.38
HP	rs217184	C	T	0.0277	0.8688	1e-200	0.02326	0.0135991	0.56246	983.739
PLAU	rs2227551	T	G	0.0266	-0.2435	5.4e-20	0.020386	-0.0226036	0.266208	83.7982
IL1RL2	rs2228139	G	C	0.0484	-0.4249	1.6e-18	0.034319	-0.00370987	0.917129	77.0695
PRCP	rs2229437	G	T	0.0315	0.291	2.8e-20	0.02354	-0.0302644	0.223417	85.3424
CCNH	rs2230641	G	A	0.0309	-0.2386	1.2e-14	0.021928	0.00760203	0.732484	59.6244
CECR1	rs2231495	C	T	0.0214	-0.8794	1e-200	0.018353	-0.021666	0.25685	1688.67
LILRA4	rs2241384	A	G	0.0327	-0.3088	3.4e-21	0.023567	-0.00789105	0.745628	89.1783
FABP1	rs2241883	C	T	0.0272	-0.1905	2.4e-12	0.018965	0.0125045	0.512272	49.0515
SNCA	rs2245801	C	T	0.0303	-0.2507	1.2e-16	0.023405	-0.0636919	0.00456205	68.4579
C1QTNF5	rs2248863	A	G	0.0345	0.3261	3.5e-21	0.027048	0.0285447	0.290189	89.3436
MMP9	rs2250889	C	G	0.0585	-0.6221	2.1e-26	0.039814	0.0142632	0.734627	113.086
IFNAR1	rs2257167	C	G	0.0363	-0.2897	1.4e-15	0.02639	0.00993746	0.711007	63.6918
GPNMB	rs2268748	C	T	0.0619	0.6868	1.2e-28	0.043035	-0.0890378	0.0712328	123.106
LMAN2L	rs2271893	A	G	0.026	0.2628	4.4e-24	0.018651	-0.0205803	0.288844	102.165
CD59	rs2273121	A	G	0.027	-0.362	4.7e-41	0.021298	0.0246751	0.24475	179.759
CFH	rs2274700	A	G	0.0243	0.3665	1.6e-51	0.018126	-0.00291123	0.874994	227.476
TIE1	rs2275180	G	A	0.0251	0.2538	4.8e-24	0.018122	0.0343793	0.0720145	102.244
LAMC2	rs2276543	A	G	0.0251	0.6155	4.4e-133	0.020274	0.00105544	0.959249	601.324
NCR1	rs2278428	C	A	0.0444	-0.3557	1.1e-15	0.032291	0.0158546	0.629032	64.1803
PDIA5	rs2278668	C	T	0.0234	-0.5216	4e-110	0.018001	0.00877842	0.63497	496.871
CCDC126	rs227934	T	C	0.0246	-0.2749	6.9e-29	0.018597	0.00401692	0.831385	124.876
GSTO1	rs2282326	C	A	0.0204	-0.9108	1e-200	0.018844	0.0149586	0.428944	1993.36
TPST2	rs2283824	A	G	0.0246	0.2429	6e-23	0.017918	-0.00415261	0.820651	97.4956
B4GALT2	rs2286241	C	G	0.052	-0.673	3e-38	0.039946	0.0152334	0.709852	167.503
GSTA1	rs2290758	A	G	0.0237	0.4157	7.2e-69	0.018412	-0.026265	0.150249	307.655
MAN2B2	rs2301790	G	A	0.0238	0.3342	1e-44	0.017598	-0.0226987	0.215489	197.178
PSG3	rs2355433	G	A	0.0239	-0.6523	1.6e-163	0.018859	0.022081	0.261212	744.902
BPIFB1	rs2424961	T	C	0.0245	-0.4366	3.9e-71	0.018652	-0.00794932	0.673234	317.567
CSGALNACT2	rs2435349	G	A	0.0278	-0.1961	1.6e-12	0.020459	0.0221909	0.276978	49.7583
RSPO3	rs2489623	C	A	0.0245	0.27	3.6e-28	0.018154	-0.0138043	0.448824	121.449
NRP1	rs2506149	T	C	0.0256	-0.2805	6.9e-28	0.018808	0.0167824	0.37301	120.057
ASPN, CENPP	rs2516568	T	A	0.025	-0.4724	2.3e-79	0.019266	0.0111605	0.565451	357.059
TAPBPL	rs2532497	A	G	0.0163	1.2577	1e-200	0.019941	0.0183889	0.356987	5953.59
KLK14	rs2569491	A	G	0.0248	0.5749	3.6e-119	0.018582	-0.026192	0.177892	537.38
PAM	rs257309	G	A	0.0248	-0.4664	3.8e-79	0.018658	0.00284694	0.880575	353.683
MIA	rs2604877	C	T	0.0424	1.4417	1e-200	0.032795	-0.0208693	0.546843	1156.16
CPZ	rs2631738	G	A	0.0243	0.1949	1e-15	0.018266	-0.0262085	0.14785	64.3296
PENK	rs2670014	T	C	0.0234	-0.4653	1.3e-87	0.017747	-0.000372069	0.983585	395.398
DSG2	rs2704050	G	A	0.0248	-0.1687	9.3e-12	0.017477	-0.0178371	0.324609	46.2729
RPN1	rs2712417	G	A	0.0247	-0.3447	3.1e-44	0.018149	0.00414257	0.823329	194.755
FUT10	rs2732317	C	A	0.0242	-0.4501	2.5e-77	0.018815	-0.035261	0.0565874	345.929
KLK7	rs2739419	G	A	0.0408	0.7031	1.1e-66	0.033058	0.0202568	0.561666	296.971
CAT	rs2745924	T	G	0.0249	0.1894	2.7e-14	0.018815	0.00711928	0.71239	57.8577
RET	rs2795507	C	T	0.0305	-0.2768	1.1e-19	0.022871	-0.0236804	0.299809	82.3631
CRP	rs2808628	A	G	0.0264	-0.182	5.4e-12	0.018445	-0.0134612	0.479726	47.5264
ICAM5	rs281439	C	G	0.0258	0.8918	1e-200	0.022617	-0.0376666	0.0906171	1194.8
ICAM5	rs281439	C	G	0.0274	0.7187	3.8e-152	0.022617	-0.0376666	0.0906171	688.009
ADAMTS5	rs2830586	G	T	0.0323	-0.582	2.2e-72	0.024865	0.0283736	0.251797	324.669
MMP12	rs28381684	T	A	0.0348	-0.7789	5.1e-111	0.026001	0.0099236	0.707178	500.962
SMPDL3A	rs28385609	T	C	0.03	-1.0756	1e-200	0.0251	-0.0135818	0.60282	1285.46
MGAT2	rs28396798	T	C	0.0244	0.1949	1.3e-15	0.017592	0.0195478	0.284434	63.8034
COLEC12	rs2846667	G	T	0.0296	0.202	9.3e-12	0.021004	-0.00864155	0.684435	46.5714
PLXNB2	rs28573806	C	T	0.0232	0.5315	3.5e-116	0.023284	0.020663	0.375856	524.844
NUDT9	rs28696943	G	A	0.0323	-0.3571	2.3e-28	0.027109	0.0341975	0.203516	122.229
QDPR	rs28719835	T	C	0.0275	-0.5668	1e-94	0.021843	0.0146137	0.506395	424.81
FRZB	rs288326	A	G	0.0362	0.5655	3.7e-55	0.029754	-0.000269036	0.993006	244.033
TNFAIP6	rs289828	T	C	0.0237	-0.5479	5.5e-118	0.017728	0.0197844	0.282539	534.449
ERAP2	rs2927608	A	G	0.0168	1.0523	1e-200	0.017649	-0.025004	0.174743	3923.38
ISLR2	rs2959011	T	A	0.0261	0.198	3.2e-14	0.019049	0.0162011	0.396214	57.5505
CLEC12A	rs2961544	A	G	0.0132	-1.2541	1e-200	0.018626	-0.0106728	0.56963	9026.44
MICB	rs3134900	G	C	0.0333	-0.7115	2.5e-101	0.032745	0.15792	4.08e-08	456.522
TPST1	rs313829	G	A	0.0262	0.2313	1.1e-18	0.018783	0.0204538	0.295216	77.9379
CACNA2D3	rs34084772	A	G	0.0323	-0.2329	5.1e-13	0.02335	-0.00863719	0.720216	51.9917
MPO	rs34097845	T	C	0.0497	-0.5736	8.5e-31	0.047637	-0.0230394	0.652973	133.2
GPC5	rs342702	T	G	0.0247	-0.8042	1e-200	0.020002	0.00952846	0.637285	1060.07
GLTPD2	rs34460487	A	G	0.0259	0.2669	6.8e-25	0.020627	0.0162473	0.432717	106.193
PCOLCE2	rs34516933	A	T	0.0246	0.422	5.4e-66	0.019256	-0.000925428	0.962415	294.276
CPA4	rs34587586	T	G	0.0154	-1.1658	1e-200	0.018429	0.000955543	0.959326	5730.69
H6PD	rs34603401	C	A	0.0317	0.7589	1e-126	0.02683	0.00908065	0.739478	573.127
HS6ST1	rs34827544	T	C	0.0348	-0.3048	1.9e-18	0.025946	-0.0313565	0.254164	76.7134
COCH	rs34907608	A	G	0.0366	0.4759	1e-38	0.026319	0.00818541	0.760023	169.071
PYGL	rs35026927	G	C	0.1548	-1.1121	6.8e-13	0.103126	-0.121677	0.357394	51.6114
TEK	rs35030851	T	G	0.057	0.5573	1.4e-22	0.041447	0.00933133	0.827439	95.5935
AHSG	rs35094235	G	T	0.0255	0.6252	2e-132	0.020447	-0.0103641	0.615735	601.115
SAA1	rs35179000	C	T	0.021	-1.2503	1e-200	0.021743	0.0139995	0.534555	3544.78
NPW	rs35327014	G	A	0.0288	-0.4266	1.6e-49	0.021863	0.00733205	0.740966	219.41
WISP1	rs35472615	A	G	0.0263	0.5113	1.7e-84	0.021234	0.0248692	0.239518	377.955
CLMP	rs35483681	T	C	0.0246	0.2494	4.5e-24	0.01766	0.0241503	0.189816	102.783
OSMR	rs357253	T	C	0.0292	0.2089	8.3e-13	0.021332	0.0106817	0.620215	51.1813
MANSC4	rs36138811	C	T	0.0277	0.6369	7.4e-117	0.020589	-0.0375337	0.0856584	528.668
SEMA6A	rs3733724	T	C	0.0428	0.3274	2.1e-14	0.032853	0.0261004	0.429751	58.5154
KLK12	rs3745540	G	A	0.0246	-0.3011	2.5e-34	0.018301	-0.0187246	0.305824	149.814
PLA2R1	rs3749117	C	T	0.0188	-0.9021	1e-200	0.017736	0.00174552	0.923095	2302.47
FAM3D	rs3749290	T	G	0.0413	-0.481	2e-31	0.029318	0.0468254	0.103647	135.641
RGMA	rs3752102	A	C	0.0245	-0.2012	2.5e-16	0.01905	-0.0137663	0.484437	67.441
SEMA3E	rs3757607	C	G	0.0323	-1.1204	1e-200	0.026733	-0.00829329	0.764598	1203.21
TFF1	rs3761376	A	G	0.0291	-0.2204	3.9e-14	0.020985	-0.00698635	0.74617	57.3637
CA6	rs3765963	G	A	0.0233	0.6766	4.1e-185	0.019287	0.0193663	0.315075	843.242
GNRH2	rs3787480	A	G	0.0342	-0.2403	2.3e-12	0.023996	0.0123563	0.610693	49.3691
LEPR	rs3790438	A	T	0.0219	-1.3745	1e-200	0.022719	-0.0391869	0.105258	3939.14
PRSS22	rs3810801	A	C	0.0256	0.3066	3.7e-33	0.018217	-0.0560033	0.00436395	143.438
KYNU	rs3816193	A	G	0.0314	-0.5049	2.4e-58	0.023771	0.0141425	0.555589	258.554
IDUA	rs3822020	G	A	0.0235	0.608	7.2e-148	0.018673	0.00678396	0.723228	669.378
PLEKHA7	rs382280	T	C	0.04	0.2767	4.8e-12	0.028957	0.0151497	0.605751	47.8518
CST6	rs3825068	G	A	0.0757	0.5965	3.2e-15	0.054128	-0.0210398	0.719154	62.0911
CST6	rs3825068	G	A	0.0757	0.5724	4e-14	0.054128	-0.0210398	0.719154	57.1752
SIGLEC12	rs3826667	T	C	0.0275	-1.127	1e-200	0.023456	0.0386379	0.121944	1679.51
SIRPB1	rs3848788	A	G	0.0239	0.7453	1e-200	0.019498	0.00661706	0.737546	972.448
GPC1	rs4074478	T	C	0.0409	0.4237	4.3e-25	0.027745	-0.0295514	0.314944	107.317
CTSS	rs41271951	G	A	0.0419	-0.8605	7.1e-94	0.037114	0.035949	0.332819	421.768
VEGFC	rs41278571	T	C	0.1215	1.7416	1.3e-46	0.077283	0.112435	0.129734	205.468
IL6R	rs4129267	T	C	0.0157	1.1148	1e-200	0.018653	0.0206699	0.266605	5041.9
IL6R	rs4129267	T	C	0.0159	1.1023	1e-200	0.018653	0.0206699	0.266605	4806.24
LAMC1	rs4129858	G	A	0.0242	-0.2937	7.1e-34	0.017907	0.0016147	0.929277	147.291
COL15A1	rs41305481	G	A	0.027	0.2437	1.9e-19	0.01917	-0.00904781	0.646402	81.4673
CFB	rs4151667	A	T	0.0597	-0.9144	5.5e-53	0.040979	-0.0142886	0.741752	234.598
SWAP70	rs415895	G	C	0.0256	-0.2659	3.5e-25	0.018509	0.0175165	0.3614	107.884
PTGFRN	rs4233450	T	G	0.0283	1.0007	1e-200	0.022104	0.0135717	0.553656	1250.36
CNTN5	rs4316475	A	G	0.0471	-0.3863	2.5e-16	0.033271	0.0137836	0.692905	67.2679
COL6A1	rs434206	T	G	0.0253	-0.2117	5.2e-17	0.018263	-0.0174784	0.338727	70.0165
EPHA1	rs4421280	A	G	0.0456	0.8798	8.7e-83	0.033058	-0.0552635	0.086904	372.253
OBP2B	rs4454354	C	T	0.0298	0.358	2.7e-33	0.020608	0.0145534	0.495491	144.322
PDCD5	rs4499344	A	G	0.0269	0.354	1.2e-39	0.019563	-0.00967162	0.631187	173.182
TIMP4	rs454615	C	T	0.0318	0.4903	1.7e-53	0.02353	0.0301675	0.224666	237.722
TNXB	rs45531831	T	C	0.0764	-1.7513	2.5e-116	0.053865	-0.0678667	0.267228	525.454
GDF15	rs45543339	T	C	0.0272	0.5755	1.4e-99	0.021322	-0.00177958	0.934981	447.665
ARFIP1	rs4619875	T	C	0.0248	0.239	6.6e-22	0.018917	0.0224276	0.233883	92.8736
XCL1	rs4656599	T	C	0.0311	0.4295	2e-43	0.023643	0.0281014	0.232178	190.724
LYZ	rs4761234	C	T	0.0237	-0.4735	3.8e-89	0.017152	-0.0404554	0.0260898	399.157
OAS1	rs4767027	C	T	0.0256	-0.2701	6.2e-26	0.018742	0.0136913	0.479546	111.319
IL16	rs4778639	G	T	0.042	-0.6805	4.5e-59	0.033074	-0.035879	0.311986	262.517
CRISP2	rs478328	G	A	0.0227	0.5695	4.2e-139	0.017132	-0.0425026	0.0195259	629.413
SECTM1	rs4789763	G	A	0.0246	0.2805	3.8e-30	0.017507	-0.017369	0.338098	130.016
TMEM190	rs4806666	T	C	0.0177	-0.997	1e-200	0.018704	0.00123923	0.948072	3172.81
TCN2	rs4820885	C	T	0.0212	-0.7247	1e-200	0.017707	0.0200211	0.27633	1168.54
CREB3L4	rs4845586	G	T	0.0248	0.2556	7.1e-25	0.018554	0.022632	0.220408	106.223
ART3	rs4859610	G	A	0.0286	-0.3378	3e-32	0.021827	-0.0197173	0.367104	139.504
MFAP2	rs4920605	A	G	0.0243	0.2073	1.3e-17	0.017997	-0.00553664	0.761199	72.7756
IL12B	rs4921484	C	T	0.0262	0.3123	7.2e-33	0.018892	0.0209469	0.286799	142.083
TLR4	rs4986790	G	A	0.0509	-0.9019	2.8e-70	0.035754	-0.00446495	0.904553	313.965
SELL	rs4987358	T	G	0.0261	-0.5165	6.8e-87	0.019569	-0.0447233	0.0322723	391.615
LCT	rs4988235	A	G	0.0244	0.7759	1e-200	0.020927	0.0109629	0.611943	1011.19
MTRF1L	rs503366	C	T	0.0243	0.1652	1.1e-11	0.018571	0.0359837	0.0484953	46.2176
ABO	rs505922	C	T	0.0142	1.2976	1e-200	0.018246	-0.00593357	0.750915	8350.36
CLEC11A	rs540781594	T	C	0.0788	1.1591	6e-49	0.057291	0.0276152	0.639857	216.366
ICAM1	rs5498	G	A	0.0136	-1.1988	1e-200	0.017619	-0.0100342	0.579636	7769.9
CDON	rs562022020	T	G	0.042	-0.8267	4.3e-86	0.029716	-0.0438192	0.171301	387.434
RNASE2	rs56204594	C	A	0.0244	0.2366	3.2e-22	0.017958	-0.0035794	0.845303	94.0264
FCN2	rs57136797	T	A	0.0353	-0.6346	3.7e-72	0.027904	0.0607837	0.0241719	323.185
HGF	rs5745695	A	G	0.0286	0.1942	1.2e-11	0.021153	-0.0071752	0.737947	46.1069
TNFRSF1B	rs5746017	C	A	0.0602	-0.4752	3e-15	0.052895	-0.0461068	0.431676	62.3103
LRRC15	rs57514363	G	T	0.0383	0.5927	5.9e-54	0.028865	0.0151172	0.605355	239.482
LGALS2	rs5756729	T	C	0.0259	-0.275	2.2e-26	0.01813	0.0342261	0.073377	112.737
ENTPD5	rs57731447	A	G	0.0489	-0.9668	7.8e-87	0.035817	0.0286633	0.426543	390.891
FCRL6	rs58240276	T	C	0.0299	-0.6094	3.1e-92	0.022277	-0.0185989	0.423069	415.396
ERLEC1	rs58359565	A	C	0.0295	-0.2076	2.1e-12	0.021537	0.00449289	0.837447	49.5234
GRN	rs5848	T	C	0.0281	-0.2763	8.1e-23	0.02088	-0.0026455	0.901498	96.6828
NOV	rs58936256	C	T	0.0301	0.2085	4.2e-12	0.020781	-0.0475812	0.0326798	47.9821
SPINT3	rs6017591	C	T	0.0227	0.5431	6e-127	0.017645	0.00587422	0.745058	572.411
SIRPG	rs6043409	G	A	0.0261	0.2628	8.1e-24	0.019424	-0.0133199	0.495377	101.384
AGRP	rs60697456	A	G	0.0604	0.4702	7.2e-15	0.047553	0.0819366	0.073675	60.6026
SELP	rs6136	G	T	0.0371	-0.8073	3e-105	0.028813	-0.00123777	0.966734	473.502
SIRPA	rs6136377	G	A	0.0153	-1.2106	1e-200	0.019299	-0.0187589	0.349536	6260.64
NELL1	rs61652119	A	G	0.0553	1.1098	1.3e-89	0.039811	0.00662103	0.872199	402.753
RARRES1	rs61696028	C	A	0.0266	1.3366	1e-200	0.025987	0.0406668	0.111909	2524.87
EMILIN3	rs61739314	C	G	0.0691	-0.6855	3.6e-23	0.047978	-0.0473705	0.371092	98.4144
ENTHD2	rs61745945	A	G	0.0986	-0.8768	5.9e-19	0.09272	-0.0190004	0.855715	79.0765
TREML2	rs61998254	G	A	0.0352	0.6927	5e-86	0.033632	0.0117695	0.732049	387.262
NPTX1	rs62069681	C	T	0.0417	0.514	7.6e-35	0.033906	0.0417924	0.213554	151.934
CD300C	rs62087214	G	A	0.0637	-0.6787	1.7e-26	0.045651	-0.00445591	0.92609	113.521
SERPINF1	rs62088172	T	C	0.0252	-0.4284	5.1e-65	0.01959	0.00471586	0.812493	289
SERPINF1	rs62088172	T	C	0.0251	-0.4449	1.8e-70	0.01959	0.00471586	0.812493	314.179
PCSK1	rs6234	C	G	0.0209	-1.0975	1e-200	0.020198	0.00773997	0.705049	2757.51
IGF2R	rs629849	G	A	0.0331	0.8992	9.5e-163	0.029308	-0.0337123	0.24751	738
LTF	rs6441996	C	G	0.0285	-0.4304	2e-51	0.020812	-0.0363466	0.0993002	228.063
IL1RAP	rs6444442	G	A	0.0246	-1.352	1e-200	0.02565	-0.00673825	0.796557	3020.53
DUSP13	rs6480771	C	T	0.0247	-0.2994	8.3e-34	0.018453	0.0320654	0.0779669	146.93
EVA1C	rs6517101	G	T	0.026	0.1792	5.9e-12	0.01939	-0.00064821	0.973845	47.5039
COLEC11	rs6542680	T	C	0.0283	-1.0196	1e-200	0.024294	-0.055832	0.0175691	1298.04
FCGR2B	rs6665610	A	G	0.0224	1.3308	1e-200	0.025411	-0.0251014	0.347971	3529.63
NFASC	rs6667532	G	A	0.0387	0.8226	4.1e-100	0.028012	-0.0123915	0.671117	451.81
EPHB2	rs6687487	A	G	0.0454	-0.4064	3.7e-19	0.031431	-0.0152537	0.643499	80.1301
EPHB2	rs6687487	A	G	0.0447	-0.6122	1.3e-42	0.031431	-0.0152537	0.643499	187.574
IL1RN	rs6761276	C	T	0.0248	-0.1907	1.5e-14	0.017532	0.0244956	0.180494	59.1287
TDGF1	rs6769392	A	G	0.0171	1.3215	1e-200	0.020355	0.00115234	0.955695	5972.31
IL17RD	rs6776722	A	G	0.0254	-0.4623	3.4e-74	0.018882	0.0198732	0.311429	331.269
CD200R1	rs6791672	A	G	0.0252	-0.1759	2.8e-12	0.017514	0.0320471	0.0817749	48.7226
LRRN1	rs6801789	C	T	0.0253	0.246	2.3e-22	0.018433	-0.0139042	0.465287	94.543
SERPINE2	rs68066031	C	T	0.0297	-0.4261	1.1e-46	0.02595	-0.00406124	0.879278	205.831
HAVCR2	rs6874178	T	A	0.0286	-0.734	1e-145	0.022594	0.00454933	0.844634	658.658
HAVCR1	rs6889164	C	T	0.0262	-0.4257	2.5e-59	0.019751	-0.000909413	0.964001	264
CD109	rs6903575	A	G	0.0236	0.4146	6.5e-69	0.017905	0.000608185	0.973402	308.627
VEGFA	rs6921438	A	G	0.0215	-0.7023	1e-200	0.01772	-0.0135585	0.458408	1067.01
VEGFA	rs6921438	A	G	0.0236	-0.4199	7.8e-71	0.01772	-0.0135585	0.458408	316.569
IDO1	rs7010461	T	C	0.0271	0.25	2.5e-20	0.020693	0.0290431	0.156699	85.1023
PTGDS	rs7019538	C	T	0.0246	0.1979	7.8e-16	0.019178	-0.0297646	0.116508	64.7174
B4GALT1	rs7019909	T	C	0.0402	0.4478	7.9e-29	0.028475	-0.0206947	0.489316	124.084
VTN	rs704	A	G	0.0172	1.0198	1e-200	0.0181	-0.00936168	0.614855	3515.39
FUT3	rs708686	T	C	0.0242	-0.853	1e-200	0.019766	-0.005103	0.801173	1242.42
NCAM1	rs7113211	A	G	0.0249	0.2063	1.1e-16	0.018248	-0.0208172	0.272735	68.6436
CCL3	rs712042	A	G	0.0346	-0.7144	1.3e-94	0.026131	0.0035794	0.894215	426.315
CCL23	rs712048	C	A	0.0353	0.7289	1.6e-94	0.027999	-0.0399032	0.148802	426.37
SPINT2	rs71354995	G	A	0.0227	-0.9908	1e-200	0.020416	0.00230035	0.911877	1905.11
ADAMTS13	rs71503194	G	T	0.0404	-0.8719	4.4e-103	0.035062	0.0281568	0.424828	465.769
FGF7	rs7162172	C	T	0.0258	-0.1856	6.8e-13	0.018157	-0.0216006	0.253027	51.7507
APCS	rs71632673	A	C	0.082	-0.8369	1.9e-24	0.051354	-0.0327133	0.559336	104.164
MTHFS	rs7173566	C	T	0.0263	-0.2126	6e-16	0.019012	0.0173978	0.360691	65.3454
WFIKKN2	rs7225465	A	G	0.0238	-0.6533	9.3e-166	0.019369	0.0155493	0.438312	753.479
AKR1A1	rs72688441	A	G	0.0493	-1.18	1.2e-126	0.039312	0.041378	0.290976	572.889
IFI16	rs72709516	T	C	0.0577	0.8518	2.6e-49	0.043567	0.0294821	0.504373	217.933
NTN1	rs72809988	A	G	0.038	-0.5788	1.6e-52	0.027647	0.0222017	0.424234	232.001
GP1BA	rs72835078	T	G	0.0481	0.3281	9.1e-12	0.032796	0.0591553	0.0635946	46.5288
ST3GAL6	rs72934623	A	G	0.0447	-1.8784	1e-200	0.040414	-0.0313245	0.47151	1765.88
POMGNT2	rs729654	T	C	0.0239	-0.2561	9.3e-27	0.018109	0.0138566	0.445965	114.822
GFRAL	rs72975088	T	A	0.0348	0.2467	1.3e-12	0.022996	-0.0451051	0.0672048	50.2551
THBS2	rs73043857	G	A	0.0383	0.8084	6.9e-99	0.03057	0.0194231	0.529635	445.508
BST1	rs73224660	A	G	0.0239	-1.3967	1e-200	0.02486	0.00277913	0.912889	3415.16
FAM3B	rs73226194	T	C	0.0614	-1.1495	3.9e-78	0.043266	-0.0701135	0.149581	350.495
MGAT4B	rs73351608	T	A	0.0852	-0.9586	2.2e-29	0.07206	0.103478	0.136521	126.589
CD177	rs73554000	C	G	0.0787	1.8032	4.4e-116	0.059339	0.0504041	0.399249	524.975
DNAJC30	rs73702564	T	C	0.0622	0.7183	6.9e-31	0.046718	0.0305244	0.520077	133.362
SCARF2	rs738086	T	G	0.0318	0.2997	4.8e-21	0.022836	-0.00500147	0.829607	88.8217
CFI	rs7439493	A	G	0.0246	0.3116	8.9e-37	0.018509	0.0321874	0.0777123	160.444
CBLN4	rs74447607	T	C	0.0312	-0.2177	3e-12	0.022154	-0.00807854	0.723527	48.6864
RRM2B	rs74589258	G	A	0.0479	0.3254	1.1e-11	0.034686	0.00423303	0.905766	46.1492
NUDT12	rs74692061	G	A	0.0341	-0.3756	2.8e-28	0.02546	0.0178252	0.487011	121.323
KDELC2	rs74911261	A	G	0.0745	-1.3136	1.1e-69	0.067419	0.0857372	0.193678	310.895
CCL25	rs74959615	A	G	0.0428	-0.9718	5.2e-114	0.031142	-0.046817	0.165059	515.545
CREG1	rs7513428	C	T	0.0334	-0.3111	1.4e-20	0.024582	-0.0135991	0.584166	86.7575
POGLUT1	rs75203710	C	T	0.0483	0.3935	3.8e-16	0.036568	0.045155	0.212347	66.3736
HDHD2	rs75228657	G	A	0.0544	0.7021	4.7e-38	0.037106	-4.80012e-05	0.998995	166.571
FCRL3	rs7528684	G	A	0.0233	0.5253	1.4e-112	0.018275	0.0117774	0.52186	508.28
PPT1	rs7533094	A	G	0.0603	-0.8621	2.3e-46	0.038257	0.00380774	0.923406	204.4
AMY1A	rs7538379	T	C	0.062	-1.0399	4.9e-63	0.050284	0.039438	0.437419	281.319
IL1R2	rs7561460	C	T	0.0242	-0.4025	6.2e-62	0.01808	0.00765463	0.675174	276.631
RTN4R	rs75766	A	C	0.0283	-0.3498	4.8e-35	0.021006	-0.0170567	0.418449	152.78
LILRA5	rs759819	C	T	0.0242	-0.5429	2.5e-111	0.01985	0.0231089	0.242547	503.279
LILRA5	rs759819	C	T	0.0256	-0.2488	2.8e-22	0.01985	0.0231089	0.242547	94.4541
NAGK	rs7606102	G	A	0.0331	-0.432	6e-39	0.026014	0.0476486	0.0609495	170.338
POFUT1	rs76143353	T	C	0.0499	-0.8	9.3e-58	0.039576	-0.06784	0.124954	257.027
CRELD1	rs7627326	T	G	0.0217	-1.0936	1e-200	0.022618	-0.0160369	0.495318	2539.79
SPARCL1	rs7681694	A	G	0.0244	0.5315	2.7e-105	0.01918	0.0326172	0.0845649	474.49
KREMEN1	rs77320622	G	A	0.1424	-0.9951	2.8e-12	0.095476	-0.0632466	0.577166	48.833
IL5RA	rs77400868	G	A	0.0362	0.5096	6.8e-45	0.028549	-0.0277598	0.358483	198.172
FUT5	rs778809	A	G	0.025	-0.58	1.3e-118	0.01872	-0.0115575	0.549259	538.24
RFESD	rs77881626	G	T	0.0573	-0.5972	2.1e-25	0.044222	-0.053038	0.278079	108.625
EPHB6	rs7789303	G	A	0.0272	-0.3234	1.5e-32	0.020484	-0.0173486	0.414929	141.365
NQO1	rs77944668	A	G	0.0283	-0.7498	1.6e-154	0.022901	0.027658	0.224628	701.969
LRPAP1	rs78770234	A	G	0.0688	-0.6821	3.6e-23	0.044681	-0.0795087	0.117747	98.2922
C1QC	rs78865058	A	G	0.0603	1.0754	4.3e-71	0.045921	-0.0142866	0.769935	318.057
MBL2	rs7899547	G	T	0.0202	0.9477	1e-200	0.018605	0.00136794	0.94254	2201.1
ACP5	rs79061565	G	C	0.0364	-0.4845	1.6e-40	0.026346	-0.0117518	0.667769	177.168
ITIH5	rs7909223	G	A	0.0286	0.3222	2e-29	0.020088	0.0198895	0.341576	126.917
PDGFD	rs7950273	G	C	0.0269	-0.2749	1.4e-24	0.019106	-0.00902258	0.64619	104.435
RELT	rs7952686	T	C	0.0292	0.4125	3.1e-45	0.02103	-0.0252224	0.252365	199.564
ACP1	rs79716074	G	A	0.0163	1.1572	1e-200	0.018489	-0.0156793	0.412588	5040.13
CGB	rs79785970	G	C	0.0427	1.1095	1e-148	0.03199	0.0138743	0.670113	675.148
MANEA	rs80268500	C	T	0.0345	-1.6814	1e-200	0.032463	-0.0145098	0.670022	2375.22
CTRB1	rs8051363	G	A	0.0242	0.6471	1.6e-157	0.021178	-0.0243872	0.247691	715.01
PGLYRP1	rs8102493	C	T	0.0259	-0.2168	5.1e-17	0.019829	0.0174007	0.381132	70.0679
APMAP	rs8125909	C	A	0.0363	0.2967	2.8e-16	0.027354	-0.00755648	0.789702	66.807
IL15RA	rs8177641	G	A	0.0251	0.5091	1.7e-91	0.018747	-0.0222405	0.254951	411.395
ESD	rs8192888	C	G	0.0404	-0.8063	9.8e-89	0.028627	-0.0416786	0.175325	398.319
CEL	rs8193016	T	C	0.0681	0.6854	8.3e-24	0.054237	-0.0127408	0.826471	101.296
CHIT1	rs872583	C	T	0.0247	-1.0982	1e-200	0.021718	-0.0274658	0.228853	1976.83
PATE4	rs875500	A	T	0.0262	-0.4819	1e-75	0.019276	0.00576659	0.770497	338.307
TNFRSF11A	rs884205	C	A	0.0292	-0.2235	2e-14	0.021709	-0.017666	0.417476	58.5854
ALDH3A1	rs887241	C	A	0.0259	0.2421	7.8e-21	0.019712	-0.0484177	0.0114151	87.3756
FAM20A	rs929477	A	G	0.0417	-0.3717	5.1e-19	0.030265	-0.0121667	0.700185	79.4535
CLPS	rs9380534	A	G	0.0251	0.4476	3.5e-71	0.018705	-0.0141751	0.450472	318.004
SERPINA10	rs941591	C	T	0.0307	0.8369	1.6e-163	0.024683	0.0385772	0.112667	743.14
PF4V1	rs941758	A	C	0.0253	-0.4937	6.6e-85	0.020327	-0.0356519	0.0746913	380.79
DLL1	rs959025	T	C	0.0248	0.1911	1.3e-14	0.018048	-0.0358085	0.0602657	59.377
APOA5	rs964184	C	G	0.0363	0.2625	4.9e-13	0.026308	-0.0369942	0.154828	52.2932
ST3GAL1	rs9643300	T	C	0.0246	-0.2571	1.4e-25	0.01795	0.0252799	0.177545	109.228
PCOLCE	rs9801017	A	G	0.0254	0.2113	1e-16	0.01888	0.00172248	0.928783	69.2041
ALCAM	rs9830049	C	T	0.0374	-0.306	2.8e-16	0.027911	0.0345087	0.212864	66.9421
DCBLD2	rs9864010	A	G	0.0536	-0.6199	6.6e-31	0.039558	-0.0274308	0.517378	133.756
NCR3	rs986475	G	A	0.0472	-0.5526	1.1e-31	0.029228	0.0257944	0.37883	137.069
SPATA20	rs9890200	C	A	0.0252	-0.2532	8.7e-24	0.019008	0.0127267	0.505715	100.955
MXRA7	rs9900613	T	C	0.0247	-0.229	1.9e-20	0.018528	0.0182946	0.323342	85.9562
CCL14	rs9903158	C	T	0.0499	-1.0813	3.5e-104	0.040648	0.0466765	0.247315	469.56
CHST9	rs9952639	C	G	0.0263	0.3331	7.2e-37	0.019248	0.0135537	0.483687	160.412
NAAA	rs9996608	T	C	0.0257	-0.5485	3.9e-101	0.019548	0.00472582	0.811686	455.499

## Sheet: Table S6
Table S5 Associations of genetically predicted circulating proteins with lung cancer using Mendelian randomization analysis
Exposure	Outcome	method	Nsnp	OR	OR_lci95	OR_uci95	Pvalue	FDR
MICB	Lung Cancer	Wald ratio	1	0.800953	0.731866	0.876561	1.41613e-06	0.000610352
SERPING1	Lung Cancer	Wald ratio	1	0.867566	0.808912	0.930474	6.95962e-05	0.014998
CRISPLD2	Lung Cancer	Wald ratio	1	0.770068	0.652505	0.908812	0.00199286	0.227401
PRSS22	Lung Cancer	Wald ratio	1	0.833052	0.741474	0.93594	0.00211045	0.227401
IL27	Lung Cancer	Wald ratio	1	0.702977	0.551312	0.896364	0.00447767	0.300432
PI3	Lung Cancer	Wald ratio	1	1.19705	1.05618	1.35672	0.00486729	0.300432
ERAP1	Lung Cancer	Wald ratio	1	1.06241	1.01856	1.10816	0.00487941	0.300432
SNCA	Lung Cancer	Wald ratio	1	1.28924	1.07366	1.54812	0.00650268	0.350332
FAM171B	Lung Cancer	Wald ratio	1	1.17293	1.04244	1.31974	0.00802967	0.384532
CRISP2	Lung Cancer	Wald ratio	1	0.928085	0.874946	0.984452	0.0131055	0.504247
SPON1	Lung Cancer	Wald ratio	1	0.893479	0.817036	0.977074	0.0135773	0.504247
ALDH3A1	Lung Cancer	Wald ratio	1	0.818739	0.697973	0.9604	0.0140393	0.504247
LYZ	Lung Cancer	Wald ratio	1	1.0892	1.01455	1.16934	0.018342	0.533685
ICAM5	Lung Cancer	IVW	2	0.954811	0.918562	0.99249	0.0191931	0.533685
SFRP1	Lung Cancer	Wald ratio	1	1.32612	1.04285	1.68632	0.0213205	0.533685
COLEC11	Lung Cancer	Wald ratio	1	1.05629	1.00809	1.10679	0.0215515	0.533685
NOV	Lung Cancer	Wald ratio	1	0.795959	0.654713	0.967678	0.0220417	0.533685
SELL	Lung Cancer	Wald ratio	1	1.09045	1.01241	1.17451	0.0222885	0.533685
SEMA3G	Lung Cancer	Wald ratio	1	0.826327	0.699678	0.9759	0.0246148	0.550604
RMDN1	Lung Cancer	Wald ratio	1	0.887325	0.798134	0.986482	0.0269792	0.550604
CHI3L1	Lung Cancer	Wald ratio	1	0.963567	0.932309	0.995872	0.0273956	0.550604
SPINK2	Lung Cancer	Wald ratio	1	0.885147	0.793194	0.98776	0.0292524	0.550604
FCN2	Lung Cancer	Wald ratio	1	0.908661	0.83363	0.990446	0.0293826	0.550604
GPNMB	Lung Cancer	Wald ratio	1	0.87841	0.776891	0.993196	0.0385496	0.692287
DKK3	Lung Cancer	Wald ratio	1	1.15649	1.00398	1.33218	0.0439042	0.749234
DLL1	Lung Cancer	Wald ratio	1	0.829128	0.689017	0.997729	0.047248	0.749234
GFRAL	Lung Cancer	Wald ratio	1	0.832907	0.693826	0.999866	0.0498286	0.749234
MFGE8	Lung Cancer	Wald ratio	1	1.16299	0.999649	1.35302	0.0505291	0.749234
MTRF1L	Lung Cancer	Wald ratio	1	1.24336	0.997488	1.54984	0.0526686	0.749234
EDAR	Lung Cancer	Wald ratio	1	0.922378	0.849689	1.00129	0.0536918	0.749234
TIE1	Lung Cancer	Wald ratio	1	1.14506	0.995519	1.31707	0.0578143	0.749234
LGALS2	Lung Cancer	Wald ratio	1	0.882975	0.775943	1.00477	0.0590507	0.749234
FUT10	Lung Cancer	Wald ratio	1	1.08149	0.996415	1.17383	0.060918	0.749234
TGFBI	Lung Cancer	Wald ratio	1	1.08045	0.995764	1.17234	0.0631585	0.749234
NAGK	Lung Cancer	Wald ratio	1	0.895567	0.795866	1.00776	0.0670033	0.749234
CD200R1	Lung Cancer	Wald ratio	1	0.833444	0.685681	1.01305	0.06728	0.749234
HPGDS	Lung Cancer	Wald ratio	1	1.07735	0.994522	1.16708	0.0679369	0.749234
NTNG1	Lung Cancer	Wald ratio	1	0.927676	0.85581	1.00558	0.0680277	0.749234
MANSC4	Lung Cancer	Wald ratio	1	0.942771	0.884889	1.00444	0.0683037	0.749234
TNFSF12	Lung Cancer	Wald ratio	1	0.913421	0.828135	1.00749	0.0701704	0.749234
GP1BA	Lung Cancer	Wald ratio	1	1.19757	0.984502	1.45676	0.0712728	0.749234
LRPAP1	Lung Cancer	Wald ratio	1	1.12363	0.988244	1.27756	0.075162	0.760825
PF4V1	Lung Cancer	Wald ratio	1	1.07489	0.991551	1.16522	0.0794445	0.760825
LTF	Lung Cancer	Wald ratio	1	1.08812	0.989726	1.19629	0.0807371	0.760825
CFI	Lung Cancer	Wald ratio	1	1.10882	0.986959	1.24573	0.0820324	0.760825
DUSP13	Lung Cancer	Wald ratio	1	0.898437	0.796204	1.0138	0.0822673	0.760825
LEPR	Lung Cancer	Wald ratio	1	1.02892	0.996121	1.0628	0.0845542	0.760825
AGRP	Lung Cancer	Wald ratio	1	1.19036	0.976322	1.45133	0.0848779	0.760825
POFUT1	Lung Cancer	Wald ratio	1	1.0885	0.987912	1.19933	0.0864975	0.760825
SPARCL1	Lung Cancer	Wald ratio	1	1.06329	0.990682	1.14122	0.0890211	0.765846
SERPINA4	Lung Cancer	IVW	2	0.957024	0.909213	1.00735	0.0929676	0.765846
EPHA1	Lung Cancer	Wald ratio	1	0.939118	0.872442	1.01089	0.0945809	0.765846
PPIL1	Lung Cancer	Wald ratio	1	1.07214	0.987366	1.16419	0.0974267	0.765846
QPCTL	Lung Cancer	Wald ratio	1	0.891604	0.778413	1.02125	0.0976461	0.765846
CCL8	Lung Cancer	Wald ratio	1	1.18547	0.968959	1.45035	0.0982228	0.765846
SIGLEC12	Lung Cancer	Wald ratio	1	0.966297	0.927672	1.00653	0.0995066	0.765846
SCARA5	Lung Cancer	Wald ratio	1	1.13359	0.975452	1.31736	0.10189	0.770432
FAM3B	Lung Cancer	Wald ratio	1	1.06289	0.987304	1.14427	0.10512	0.781152
FAM3D	Lung Cancer	Wald ratio	1	0.907238	0.805078	1.02236	0.110231	0.801574
IL6R	Lung Cancer	IVW	2	1.01882	0.995336	1.04286	0.11709	0.801574
RARRES1	Lung Cancer	Wald ratio	1	1.03089	0.992347	1.07094	0.117609	0.801574
SERPINA10	Lung Cancer	Wald ratio	1	1.04717	0.988357	1.10949	0.118075	0.801574
MMP10	Lung Cancer	Wald ratio	1	0.867685	0.726166	1.03678	0.118206	0.801574
PTGDS	Lung Cancer	Wald ratio	1	0.860362	0.711528	1.04033	0.120658	0.801574
FAM151A	Lung Cancer	Wald ratio	1	1.11706	0.970924	1.2852	0.121739	0.801574
LILRA5	Lung Cancer	IVW	2	0.949995	0.890077	1.01395	0.122747	0.801574
CCL25	Lung Cancer	Wald ratio	1	1.04935	0.985473	1.11738	0.132752	0.83587
CDON	Lung Cancer	Wald ratio	1	1.05443	0.982703	1.1314	0.14032	0.83587
ESD	Lung Cancer	Wald ratio	1	1.05305	0.982262	1.12894	0.145415	0.83587
VEGFC	Lung Cancer	Wald ratio	1	1.06669	0.977833	1.16362	0.145711	0.83587
MGAT4B	Lung Cancer	Wald ratio	1	0.897675	0.774696	1.04018	0.151003	0.83587
CPZ	Lung Cancer	Wald ratio	1	0.874178	0.727485	1.05045	0.151337	0.83587
GSTA1	Lung Cancer	Wald ratio	1	0.938772	0.860713	1.02391	0.15372	0.83587
CCL23	Lung Cancer	Wald ratio	1	0.946727	0.878066	1.02076	0.154109	0.83587
NRP2	Lung Cancer	Wald ratio	1	0.880346	0.738497	1.04944	0.155126	0.83587
ERAP2	Lung Cancer	Wald ratio	1	0.976519	0.94494	1.00915	0.15656	0.83587
KLK14	Lung Cancer	Wald ratio	1	0.955463	0.896811	1.01795	0.158677	0.83587
ST3GAL1	Lung Cancer	Wald ratio	1	0.906352	0.790437	1.03927	0.159027	0.83587
APOA5	Lung Cancer	Wald ratio	1	0.86855	0.713649	1.05707	0.159666	0.83587
IDO1	Lung Cancer	Wald ratio	1	1.12319	0.954984	1.32102	0.160461	0.83587
CXCL11	Lung Cancer	Wald ratio	1	1.11677	0.956952	1.30328	0.16104	0.83587
PEAR1	Lung Cancer	Wald ratio	1	0.876181	0.728036	1.05447	0.161892	0.83587
IL1RN	Lung Cancer	Wald ratio	1	0.879457	0.734443	1.0531	0.162355	0.83587
ENTPD1	Lung Cancer	Wald ratio	1	1.13418	0.950327	1.35359	0.162907	0.83587
NEO1	Lung Cancer	Wald ratio	1	0.870103	0.714359	1.0598	0.166731	0.844019
TAPBP	Lung Cancer	Wald ratio	1	0.95886	0.903206	1.01794	0.1685	0.844019
CLMP	Lung Cancer	Wald ratio	1	1.10168	0.958914	1.26569	0.171464	0.844019
SPOCK2	Lung Cancer	Wald ratio	1	0.897562	0.767552	1.04959	0.17583	0.844019
CA10	Lung Cancer	Wald ratio	1	1.11876	0.946324	1.32262	0.188841	0.844019
SPINK6	Lung Cancer	Wald ratio	1	0.959701	0.902269	1.02079	0.191386	0.844019
FCER2	Lung Cancer	Wald ratio	1	1.07695	0.962445	1.20507	0.196162	0.844019
MAN2B2	Lung Cancer	Wald ratio	1	0.934336	0.842714	1.03592	0.197104	0.844019
PRCP	Lung Cancer	Wald ratio	1	0.901224	0.769086	1.05607	0.198562	0.844019
TIMP4	Lung Cancer	Wald ratio	1	1.06346	0.96799	1.16835	0.199812	0.844019
HSP90B1	Lung Cancer	Wald ratio	1	1.02333	0.987836	1.0601	0.200358	0.844019
KDELC2	Lung Cancer	Wald ratio	1	0.936816	0.847162	1.03596	0.203477	0.844019
PGM1	Lung Cancer	Wald ratio	1	1.11105	0.943867	1.30785	0.205628	0.844019
CHIT1	Lung Cancer	Wald ratio	1	1.02533	0.986343	1.06585	0.205995	0.844019
NUDT9	Lung Cancer	Wald ratio	1	0.908678	0.783052	1.05446	0.207135	0.844019
TNXB	Lung Cancer	Wald ratio	1	1.03951	0.978698	1.10411	0.207691	0.844019
GLCE	Lung Cancer	Wald ratio	1	1.03147	0.982307	1.08309	0.213672	0.844019
CXCL1	Lung Cancer	Wald ratio	1	1.03518	0.980238	1.09319	0.214019	0.844019
ALCAM	Lung Cancer	Wald ratio	1	0.893353	0.747105	1.06823	0.216316	0.844019
POGLUT1	Lung Cancer	Wald ratio	1	1.1216	0.93483	1.34567	0.216896	0.844019
NPTX1	Lung Cancer	Wald ratio	1	1.08471	0.95315	1.23442	0.217727	0.844019
ICOSLG	Lung Cancer	Wald ratio	1	1.04298	0.975447	1.11519	0.217895	0.844019
CREB3L4	Lung Cancer	Wald ratio	1	1.09258	0.947686	1.25963	0.222544	0.844019
HS6ST1	Lung Cancer	Wald ratio	1	1.10835	0.938034	1.3096	0.226844	0.844019
NQO1	Lung Cancer	Wald ratio	1	0.963785	0.907782	1.02324	0.227155	0.844019
RFESD	Lung Cancer	Wald ratio	1	1.09287	0.945232	1.26358	0.230389	0.844019
RELT	Lung Cancer	Wald ratio	1	0.940687	0.851233	1.03954	0.230391	0.844019
FGF7	Lung Cancer	Wald ratio	1	1.12343	0.927408	1.36087	0.234181	0.844019
XCL1	Lung Cancer	Wald ratio	1	1.06762	0.958424	1.18925	0.234608	0.844019
FLRT3	Lung Cancer	Wald ratio	1	1.06054	0.962532	1.16852	0.234803	0.844019
IL15RA	Lung Cancer	Wald ratio	1	0.957255	0.890599	1.0289	0.235484	0.844019
ARFIP1	Lung Cancer	Wald ratio	1	1.09838	0.940545	1.28271	0.235789	0.844019
CECR1	Lung Cancer	Wald ratio	1	1.02494	0.983864	1.06774	0.237795	0.844019
PYGL	Lung Cancer	Wald ratio	1	1.11562	0.930214	1.33798	0.238045	0.844019
ADAM23	Lung Cancer	Wald ratio	1	1.05192	0.966763	1.14459	0.2399	0.844019
CD33	Lung Cancer	Wald ratio	1	1.02384	0.984318	1.06495	0.240766	0.844019
WISP1	Lung Cancer	Wald ratio	1	1.04984	0.967772	1.13887	0.24152	0.844019
PSG3	Lung Cancer	Wald ratio	1	0.966716	0.913458	1.02308	0.24166	0.844019
CD59	Lung Cancer	Wald ratio	1	0.934108	0.83237	1.04828	0.246634	0.844019
CTRB1	Lung Cancer	Wald ratio	1	0.963014	0.90318	1.02681	0.249512	0.844019
IGF2R	Lung Cancer	Wald ratio	1	0.963203	0.903595	1.02674	0.25003	0.844019
CCL14	Lung Cancer	Wald ratio	1	0.957751	0.889721	1.03098	0.250841	0.844019
ADAMTS5	Lung Cancer	Wald ratio	1	0.952417	0.875912	1.03561	0.253826	0.844019
NCAM1	Lung Cancer	Wald ratio	1	0.904017	0.760122	1.07515	0.253956	0.844019
KIR2DL5A	Lung Cancer	Wald ratio	1	0.973833	0.930147	1.01957	0.257493	0.844019
TCN2	Lung Cancer	Wald ratio	1	0.972751	0.927264	1.02047	0.258186	0.844019
FCRL4	Lung Cancer	Wald ratio	1	1.02329	0.982903	1.06533	0.262488	0.844019
TNFAIP6	Lung Cancer	Wald ratio	1	0.964535	0.905265	1.02769	0.264423	0.844019
SIGLEC14	Lung Cancer	Wald ratio	1	0.967187	0.912043	1.02566	0.265309	0.844019
MGAT2	Lung Cancer	Wald ratio	1	1.1055	0.926245	1.31944	0.266493	0.844019
PLAU	Lung Cancer	Wald ratio	1	1.09727	0.931215	1.29294	0.267525	0.844019
IL12B	Lung Cancer	Wald ratio	1	1.06937	0.94981	1.20399	0.267529	0.844019
LMAN2L	Lung Cancer	Wald ratio	1	0.924676	0.804597	1.06268	0.269835	0.844019
RNASE6	Lung Cancer	Wald ratio	1	0.978146	0.94034	1.01747	0.271906	0.844019
ATP1B2	Lung Cancer	Wald ratio	1	1.07811	0.941846	1.23408	0.275312	0.844019
TPST1	Lung Cancer	Wald ratio	1	1.09246	0.931709	1.28094	0.276175	0.844019
IL16	Lung Cancer	Wald ratio	1	1.05414	0.958356	1.1595	0.278006	0.844019
CSGALNACT2	Lung Cancer	Wald ratio	1	0.893007	0.72786	1.09562	0.278076	0.844019
GPC1	Lung Cancer	Wald ratio	1	0.932631	0.820294	1.06035	0.286827	0.856196
C1QTNF5	Lung Cancer	Wald ratio	1	1.09148	0.92771	1.28416	0.291272	0.856196
DPP7	Lung Cancer	Wald ratio	1	0.93834	0.833483	1.05639	0.292493	0.856196
AKR1A1	Lung Cancer	Wald ratio	1	0.965542	0.904508	1.03069	0.292545	0.856196
IL17RD	Lung Cancer	Wald ratio	1	0.957923	0.884227	1.03776	0.292573	0.856196
VEGFA	Lung Cancer	IVW	2	1.02299	0.980473	1.06734	0.294007	0.856196
ENPP5	Lung Cancer	Wald ratio	1	0.975794	0.931623	1.02206	0.299845	0.857681
LY9	Lung Cancer	Wald ratio	1	1.0991	0.919125	1.31432	0.300358	0.857681
RET	Lung Cancer	Wald ratio	1	1.08932	0.926448	1.28082	0.300487	0.857681
KLK12	Lung Cancer	Wald ratio	1	1.06416	0.944648	1.1988	0.306239	0.866062
DSG2	Lung Cancer	Wald ratio	1	1.11152	0.907266	1.36177	0.307442	0.866062
IL6ST	Lung Cancer	Wald ratio	1	1.0796	0.931144	1.25172	0.310221	0.868215
CA6	Lung Cancer	Wald ratio	1	1.02904	0.97312	1.08817	0.315325	0.871366
SECTM1	Lung Cancer	Wald ratio	1	0.939957	0.831726	1.06227	0.32114	0.871366
ITIH5	Lung Cancer	Wald ratio	1	1.06368	0.941323	1.20193	0.322116	0.871366
FCGR2B	Lung Cancer	Wald ratio	1	0.981315	0.945268	1.01874	0.323243	0.871366
MXRA7	Lung Cancer	Wald ratio	1	0.923219	0.787833	1.08187	0.323445	0.871366
EMILIN3	Lung Cancer	Wald ratio	1	1.07155	0.934189	1.2291	0.323477	0.871366
IL5RA	Lung Cancer	Wald ratio	1	0.946983	0.848506	1.05689	0.330873	0.878254
SIRPA	Lung Cancer	Wald ratio	1	1.01562	0.984373	1.04785	0.331044	0.878254
CTSS	Lung Cancer	Wald ratio	1	0.959084	0.881339	1.04369	0.33274	0.878254
IL11RA	Lung Cancer	Wald ratio	1	1.0733	0.928579	1.24057	0.338447	0.878254
COL6A1	Lung Cancer	Wald ratio	1	1.08607	0.917114	1.28614	0.338548	0.878254
RGMB	Lung Cancer	Wald ratio	1	1.08003	0.9223	1.26473	0.339175	0.878254
QSOX1	Lung Cancer	Wald ratio	1	1.04861	0.951137	1.15607	0.340298	0.878254
SWAP70	Lung Cancer	Wald ratio	1	0.936247	0.816842	1.07311	0.343956	0.882411
UROS	Lung Cancer	Wald ratio	1	1.10159	0.899271	1.34943	0.350033	0.892688
NMRAL1	Lung Cancer	Wald ratio	1	1.07177	0.925976	1.24053	0.352824	0.893178
NAGPA	Lung Cancer	Wald ratio	1	0.949092	0.849543	1.06031	0.355373	0.893178
TAPBPL	Lung Cancer	Wald ratio	1	1.01473	0.98368	1.04676	0.356442	0.893178
MTHFS	Lung Cancer	Wald ratio	1	0.921425	0.773284	1.09795	0.360141	0.897231
ART3	Lung Cancer	Wald ratio	1	1.06011	0.934003	1.20324	0.366343	0.907436
NRP1	Lung Cancer	Wald ratio	1	0.941924	0.825925	1.07422	0.372232	0.908795
PLXNB2	Lung Cancer	Wald ratio	1	1.03964	0.9541	1.13285	0.374846	0.908795
NCR3	Lung Cancer	Wald ratio	1	0.954394	0.86041	1.05864	0.377494	0.908795
PGLYRP1	Lung Cancer	Wald ratio	1	0.922875	0.771416	1.10407	0.380195	0.908795
PPIE	Lung Cancer	Wald ratio	1	1.04265	0.949603	1.14481	0.381194	0.908795
LILRB1	Lung Cancer	Wald ratio	1	1.01922	0.976548	1.06376	0.382919	0.908795
TNFRSF1B	Lung Cancer	Wald ratio	1	1.10189	0.885907	1.37053	0.38339	0.908795
IL18R1	Lung Cancer	Wald ratio	1	1.02113	0.974196	1.07032	0.38376	0.908795
NID2	Lung Cancer	Wald ratio	1	1.03857	0.951855	1.13318	0.394915	0.915084
ISLR2	Lung Cancer	Wald ratio	1	1.08526	0.898757	1.31047	0.395049	0.915084
CD177	Lung Cancer	Wald ratio	1	1.02835	0.964113	1.09686	0.395644	0.915084
ACP1	Lung Cancer	Wald ratio	1	0.986542	0.956127	1.01793	0.396419	0.915084
EPHB6	Lung Cancer	Wald ratio	1	1.05511	0.931927	1.19457	0.397032	0.915084
FCRL6	Lung Cancer	Wald ratio	1	1.03099	0.959705	1.10757	0.403778	0.920842
MANSC1	Lung Cancer	Wald ratio	1	0.956016	0.859702	1.06312	0.406401	0.920842
TNFRSF11A	Lung Cancer	Wald ratio	1	1.08225	0.894638	1.30921	0.41578	0.920842
RTN4R	Lung Cancer	Wald ratio	1	1.04997	0.933383	1.18112	0.416796	0.920842
GGH	Lung Cancer	Wald ratio	1	1.03614	0.95094	1.12897	0.41741	0.920842
HRSP12	Lung Cancer	Wald ratio	1	1.04668	0.937395	1.16871	0.417414	0.920842
CA3	Lung Cancer	Wald ratio	1	1.08156	0.894026	1.30843	0.41967	0.920842
ADAMTS13	Lung Cancer	Wald ratio	1	0.968222	0.894839	1.04762	0.421942	0.920842
NTN1	Lung Cancer	Wald ratio	1	0.962368	0.876359	1.05682	0.421951	0.920842
WFIKKN2	Lung Cancer	Wald ratio	1	0.97648	0.921354	1.0349	0.422094	0.920842
ENTPD5	Lung Cancer	Wald ratio	1	0.970788	0.902795	1.0439	0.423554	0.920842
SEMA6A	Lung Cancer	Wald ratio	1	1.08298	0.889624	1.31837	0.426928	0.920842
GSTO1	Lung Cancer	Wald ratio	1	0.983711	0.944618	1.02442	0.427305	0.920842
GLTPD2	Lung Cancer	Wald ratio	1	1.06277	0.913381	1.23658	0.430889	0.92358
AMY1A	Lung Cancer	Wald ratio	1	0.962785	0.875728	1.0585	0.432861	0.92358
ST3GAL6	Lung Cancer	Wald ratio	1	1.01682	0.974829	1.06061	0.438286	0.930549
POMGNT2	Lung Cancer	Wald ratio	1	0.947331	0.82473	1.08816	0.444166	0.930826
CNTNAP2	Lung Cancer	Wald ratio	1	1.03617	0.945613	1.13541	0.446331	0.930826
RSPO3	Lung Cancer	Wald ratio	1	0.950158	0.832842	1.084	0.447016	0.930826
CLPS	Lung Cancer	Wald ratio	1	0.968827	0.892636	1.05152	0.448556	0.930826
LRRN1	Lung Cancer	Wald ratio	1	0.945047	0.815963	1.09455	0.450663	0.930826
OAS1	Lung Cancer	Wald ratio	1	0.950574	0.829699	1.08906	0.465076	0.930826
CRP	Lung Cancer	Wald ratio	1	1.07677	0.882783	1.31338	0.465511	0.930826
FUT8	Lung Cancer	Wald ratio	1	1.01509	0.974994	1.05684	0.466332	0.930826
MAPK13	Lung Cancer	Wald ratio	1	0.944705	0.810473	1.10117	0.466936	0.930826
B4GALT1	Lung Cancer	Wald ratio	1	0.954837	0.84295	1.08158	0.467368	0.930826
B3GAT3	Lung Cancer	Wald ratio	1	0.966887	0.882819	1.05896	0.468089	0.930826
RGMA	Lung Cancer	Wald ratio	1	1.07082	0.889447	1.28917	0.469901	0.930826
BCAM	Lung Cancer	Wald ratio	1	0.942165	0.79952	1.11026	0.47692	0.930826
PCSK7	Lung Cancer	Wald ratio	1	1.04767	0.921381	1.19126	0.477353	0.930826
CRELD1	Lung Cancer	Wald ratio	1	1.01477	0.974459	1.05675	0.478304	0.930826
OBP2B	Lung Cancer	Wald ratio	1	1.04149	0.930369	1.16588	0.480063	0.930826
CHST9	Lung Cancer	Wald ratio	1	1.04153	0.930003	1.16643	0.481332	0.930826
CBLN1	Lung Cancer	Wald ratio	1	0.983208	0.937709	1.03091	0.483602	0.930826
NUDT12	Lung Cancer	Wald ratio	1	0.953651	0.835006	1.08915	0.483849	0.930826
GSTP1	Lung Cancer	Wald ratio	1	1.07637	0.874587	1.32471	0.487154	0.930826
DCBLD2	Lung Cancer	Wald ratio	1	1.04524	0.922356	1.1845	0.488038	0.930826
SIRPG	Lung Cancer	Wald ratio	1	0.950578	0.822381	1.09876	0.492874	0.930826
IL1RL1	Lung Cancer	Wald ratio	1	1.01453	0.973115	1.05771	0.497467	0.930826
IFI16	Lung Cancer	Wald ratio	1	1.03522	0.936471	1.14438	0.498592	0.930826
EPHB2	Lung Cancer	IVW	2	1.02919	0.946427	1.1192	0.501116	0.930826
RNASE4	Lung Cancer	Wald ratio	1	1.03273	0.939836	1.1348	0.503069	0.930826
SPATA20	Lung Cancer	Wald ratio	1	0.950979	0.82086	1.10172	0.503148	0.930826
QDPR	Lung Cancer	Wald ratio	1	0.974547	0.903647	1.05101	0.503474	0.930826
IL23R	Lung Cancer	Wald ratio	1	1.05723	0.896773	1.24639	0.507555	0.930826
KREMEN1	Lung Cancer	Wald ratio	1	1.06562	0.882941	1.2861	0.507693	0.930826
SEMA5A	Lung Cancer	Wald ratio	1	1.01524	0.970723	1.0618	0.508457	0.930826
FABP1	Lung Cancer	Wald ratio	1	0.936468	0.770461	1.13824	0.509674	0.930826
C10orf54	Lung Cancer	Wald ratio	1	0.942026	0.788786	1.12504	0.509687	0.930826
DNAJC30	Lung Cancer	Wald ratio	1	1.04341	0.918528	1.18527	0.513514	0.931014
FCGR2A	Lung Cancer	Wald ratio	1	1.00931	0.981524	1.03789	0.515224	0.931014
FCRL3	Lung Cancer	Wald ratio	1	1.02267	0.955264	1.09484	0.519281	0.931014
SAA1	Lung Cancer	Wald ratio	1	0.988866	0.955728	1.02315	0.519665	0.931014
APCS	Lung Cancer	Wald ratio	1	1.03986	0.922027	1.17276	0.524115	0.931014
MIA	Lung Cancer	Wald ratio	1	0.985629	0.94265	1.03057	0.524544	0.931014
THBS2	Lung Cancer	Wald ratio	1	1.02432	0.951142	1.10312	0.525191	0.931014
MSMB	Lung Cancer	Wald ratio	1	0.988434	0.952794	1.02541	0.534654	0.931014
ROR1	Lung Cancer	Wald ratio	1	0.96696	0.869428	1.07543	0.535671	0.931014
FUT5	Lung Cancer	Wald ratio	1	1.02013	0.957592	1.08675	0.536979	0.931014
CTSF	Lung Cancer	Wald ratio	1	0.950838	0.809659	1.11663	0.538724	0.931014
SERPINF2	Lung Cancer	Wald ratio	1	0.915548	0.691041	1.21299	0.538741	0.931014
PTGFRN	Lung Cancer	Wald ratio	1	1.01365	0.970706	1.0585	0.53922	0.931014
KLK7	Lung Cancer	Wald ratio	1	1.02923	0.938621	1.12859	0.540031	0.931014
KYNU	Lung Cancer	Wald ratio	1	0.972378	0.886665	1.06638	0.551878	0.946848
SPOCK3	Lung Cancer	Wald ratio	1	1.06767	0.858242	1.32821	0.556671	0.946848
ERO1LB	Lung Cancer	Wald ratio	1	1.02924	0.9349	1.13309	0.556838	0.946848
HP	Lung Cancer	Wald ratio	1	1.01578	0.963848	1.0705	0.558779	0.946848
FCN1	Lung Cancer	Wald ratio	1	0.980672	0.918228	1.04736	0.560963	0.946848
ASPN, CENPP	Lung Cancer	Wald ratio	1	0.976652	0.901622	1.05793	0.562397	0.946848
CLEC12A	Lung Cancer	Wald ratio	1	1.00855	0.979611	1.03834	0.566641	0.950281
ICAM1	Lung Cancer	Wald ratio	1	1.00841	0.979771	1.03788	0.56901	0.950555
LILRB5	Lung Cancer	Wald ratio	1	0.990032	0.955676	1.02562	0.578232	0.957971
IGFBP3	Lung Cancer	Wald ratio	1	0.960429	0.832864	1.10753	0.578689	0.957971
CREG1	Lung Cancer	Wald ratio	1	1.04468	0.894796	1.21968	0.580117	0.957971
CST6	Lung Cancer	IVW	2	0.964656	0.848477	1.09674	0.582598	0.958395
SMPDL3A	Lung Cancer	Wald ratio	1	1.01271	0.967431	1.0601	0.588433	0.959626
PTHLH	Lung Cancer	Wald ratio	1	0.944698	0.768649	1.16107	0.588732	0.959626
LCT	Lung Cancer	Wald ratio	1	1.01423	0.962006	1.06929	0.600373	0.959626
LRRC15	Lung Cancer	Wald ratio	1	1.02583	0.932442	1.12858	0.600473	0.959626
PLEKHA7	Lung Cancer	Wald ratio	1	1.05628	0.860394	1.29676	0.60085	0.959626
VTN	Lung Cancer	Wald ratio	1	0.990862	0.956985	1.02594	0.605003	0.959626
GNRH2	Lung Cancer	Wald ratio	1	0.949879	0.781029	1.15523	0.606601	0.959626
SEMA3C	Lung Cancer	Wald ratio	1	1.05319	0.862556	1.28597	0.610949	0.959626
AHSG	Lung Cancer	Wald ratio	1	0.983559	0.92249	1.04867	0.612242	0.959626
OSMR	Lung Cancer	Wald ratio	1	1.05246	0.861557	1.28567	0.616557	0.959626
PDCD5	Lung Cancer	Wald ratio	1	0.973049	0.873161	1.08436	0.621036	0.959626
NCR1	Lung Cancer	Wald ratio	1	0.956406	0.800511	1.14266	0.623433	0.959626
SLAMF7	Lung Cancer	Wald ratio	1	0.988415	0.94335	1.03563	0.624544	0.959626
PDIA5	Lung Cancer	Wald ratio	1	0.983311	0.918998	1.05213	0.625789	0.959626
FLRT2	Lung Cancer	Wald ratio	1	0.959155	0.811086	1.13425	0.625928	0.959626
CPNE1	Lung Cancer	Wald ratio	1	1.01429	0.957927	1.07397	0.626626	0.959626
MPO	Lung Cancer	Wald ratio	1	1.04098	0.884609	1.225	0.628638	0.959626
CLEC11A	Lung Cancer	Wald ratio	1	1.02411	0.929552	1.12829	0.629794	0.959626
CHRDL2	Lung Cancer	Wald ratio	1	0.965418	0.83635	1.11441	0.630767	0.959626
DLK1	Lung Cancer	Wald ratio	1	0.982927	0.916199	1.05452	0.631152	0.959626
GPC5	Lung Cancer	Wald ratio	1	0.988222	0.941202	1.03759	0.633807	0.959626
CHL1	Lung Cancer	Wald ratio	1	0.958604	0.805482	1.14083	0.633984	0.959626
PDGFD	Lung Cancer	Wald ratio	1	1.03337	0.901764	1.18417	0.636757	0.959626
COL15A1	Lung Cancer	Wald ratio	1	0.963554	0.825881	1.12418	0.636943	0.959626
NTN4	Lung Cancer	Wald ratio	1	0.961224	0.812167	1.13764	0.6455	0.959626
MANEA	Lung Cancer	Wald ratio	1	1.00867	0.97121	1.04757	0.654901	0.959626
ANGPTL1	Lung Cancer	Wald ratio	1	1.01952	0.936557	1.10983	0.655328	0.959626
ACP5	Lung Cancer	Wald ratio	1	1.02455	0.920973	1.13978	0.655557	0.959626
NFASC	Lung Cancer	Wald ratio	1	0.985049	0.921449	1.05304	0.658226	0.959626
PSAPL1	Lung Cancer	Wald ratio	1	0.981628	0.903799	1.06616	0.659953	0.959626
CGB	Lung Cancer	Wald ratio	1	1.01258	0.956947	1.07145	0.664501	0.959626
BPIFB1	Lung Cancer	Wald ratio	1	1.01837	0.936575	1.10732	0.669968	0.959626
IL1R2	Lung Cancer	Wald ratio	1	0.981162	0.898472	1.07146	0.672021	0.959626
AKR1C1	Lung Cancer	Wald ratio	1	1.03007	0.896734	1.18322	0.675324	0.959626
CNTN5	Lung Cancer	Wald ratio	1	0.964948	0.815062	1.1424	0.678667	0.959626
TMEM132C	Lung Cancer	Wald ratio	1	1.03441	0.880716	1.21492	0.680168	0.959626
COLEC12	Lung Cancer	Wald ratio	1	0.958122	0.781468	1.17471	0.680762	0.959626
SCG3	Lung Cancer	Wald ratio	1	1.0179	0.935017	1.10813	0.682208	0.959626
QSOX2	Lung Cancer	Wald ratio	1	0.979536	0.886916	1.08183	0.683287	0.959626
FAM20A	Lung Cancer	Wald ratio	1	1.03327	0.88086	1.21206	0.68768	0.959626
FCGR3B	Lung Cancer	Wald ratio	1	1.0185	0.931315	1.11384	0.688101	0.959626
KIAA1161	Lung Cancer	Wald ratio	1	1.02335	0.911808	1.14853	0.695074	0.959626
CCL16	Lung Cancer	Wald ratio	1	0.991126	0.947074	1.03723	0.700792	0.959626
PCSK1	Lung Cancer	Wald ratio	1	0.992972	0.957793	1.02944	0.701568	0.959626
MMP12	Lung Cancer	Wald ratio	1	0.98734	0.924808	1.0541	0.702712	0.959626
B4GALT2	Lung Cancer	Wald ratio	1	0.977619	0.870253	1.09823	0.702944	0.959626
PLA2G2A	Lung Cancer	Wald ratio	1	0.991679	0.949726	1.03548	0.704771	0.959626
CAT	Lung Cancer	Wald ratio	1	1.0383	0.854603	1.26149	0.705146	0.959626
IFNAR1	Lung Cancer	Wald ratio	1	0.966279	0.80828	1.15516	0.706499	0.959626
CACNA2D3	Lung Cancer	Wald ratio	1	1.03778	0.852639	1.26313	0.711456	0.959626
LIPN	Lung Cancer	Wald ratio	1	1.00706	0.969905	1.04563	0.713921	0.959626
CBLN4	Lung Cancer	Wald ratio	1	1.03781	0.850145	1.26689	0.71537	0.959626
IDUA	Lung Cancer	Wald ratio	1	1.01122	0.952145	1.07396	0.716378	0.959626
MMP9	Lung Cancer	Wald ratio	1	0.977333	0.862115	1.10795	0.720159	0.959626
CBR1	Lung Cancer	Wald ratio	1	0.982047	0.888611	1.08531	0.722477	0.959626
GFRA1	Lung Cancer	Wald ratio	1	1.02684	0.88653	1.18935	0.723881	0.959626
TREML2	Lung Cancer	Wald ratio	1	1.01714	0.924806	1.11868	0.726377	0.959626
DPT	Lung Cancer	Wald ratio	1	0.984624	0.902702	1.07398	0.726625	0.959626
CFB	Lung Cancer	Wald ratio	1	1.01575	0.930334	1.10901	0.727329	0.959626
CCNH	Lung Cancer	Wald ratio	1	0.968641	0.808972	1.15982	0.728831	0.959626
CPM	Lung Cancer	Wald ratio	1	1.03862	0.837644	1.28781	0.729844	0.959626
CXCL16	Lung Cancer	Wald ratio	1	0.968245	0.80524	1.16425	0.731518	0.959626
SERPINF1	Lung Cancer	IVW	2	0.989262	0.929634	1.05271	0.73357	0.959626
SIRPB1	Lung Cancer	Wald ratio	1	1.00892	0.958488	1.062	0.73433	0.959626
HGF	Lung Cancer	Wald ratio	1	0.963727	0.77846	1.19309	0.734455	0.959626
H6PD	Lung Cancer	Wald ratio	1	1.01204	0.944284	1.08465	0.735023	0.959626
NPW	Lung Cancer	Wald ratio	1	0.98296	0.88902	1.08683	0.737351	0.959626
LILRA4	Lung Cancer	Wald ratio	1	1.02588	0.883354	1.19141	0.73775	0.959626
TFF1	Lung Cancer	Wald ratio	1	1.03221	0.856484	1.24398	0.739194	0.959626
SPINT3	Lung Cancer	Wald ratio	1	1.01087	0.94851	1.07734	0.739201	0.959626
ABO	Lung Cancer	Wald ratio	1	0.995438	0.968378	1.02325	0.745031	0.961855
TMEM132A	Lung Cancer	Wald ratio	1	1.01117	0.945557	1.08133	0.745602	0.961855
C1QC	Lung Cancer	Wald ratio	1	0.986803	0.907575	1.07295	0.755715	0.961855
COCH	Lung Cancer	Wald ratio	1	1.01735	0.912839	1.13382	0.755795	0.961855
SEMA3E	Lung Cancer	Wald ratio	1	1.00743	0.961401	1.05566	0.756389	0.961855
MFAP2	Lung Cancer	Wald ratio	1	0.973645	0.821299	1.15425	0.758354	0.961855
NPPB	Lung Cancer	Wald ratio	1	0.981445	0.870314	1.10677	0.760009	0.961855
PDCD1LG2	Lung Cancer	Wald ratio	1	1.01547	0.919341	1.12164	0.762281	0.961855
EGF	Lung Cancer	Wald ratio	1	1.02183	0.88823	1.17552	0.762624	0.961855
PATE4	Lung Cancer	Wald ratio	1	0.988105	0.913596	1.06869	0.764819	0.961855
FSTL1	Lung Cancer	Wald ratio	1	0.969388	0.790283	1.18908	0.765467	0.961855
RNASE1	Lung Cancer	Wald ratio	1	1.02607	0.864281	1.21814	0.768814	0.963163
GNLY	Lung Cancer	Wald ratio	1	0.99205	0.940139	1.04683	0.770978	0.963163
ART4	Lung Cancer	Wald ratio	1	0.993122	0.946164	1.04241	0.780049	0.969665
APMAP	Lung Cancer	Wald ratio	1	0.974853	0.813696	1.16793	0.782358	0.969665
LSAMP	Lung Cancer	Wald ratio	1	1.02421	0.863757	1.21447	0.783189	0.969665
MATN4	Lung Cancer	Wald ratio	1	1.02424	0.86077	1.21875	0.787202	0.969665
CTSB	Lung Cancer	Wald ratio	1	1.01314	0.921428	1.11398	0.787431	0.969665
IL1RAP	Lung Cancer	Wald ratio	1	1.005	0.968312	1.04307	0.792782	0.972223
GFRA2	Lung Cancer	Wald ratio	1	1.01572	0.902326	1.14336	0.796217	0.972223
FUT3	Lung Cancer	Wald ratio	1	1.006	0.961332	1.05274	0.796275	0.972223
ASAH2	Lung Cancer	Wald ratio	1	0.991587	0.928581	1.05887	0.800852	0.975048
NAAA	Lung Cancer	Wald ratio	1	0.991421	0.924531	1.06315	0.80897	0.978793
CEL	Lung Cancer	Wald ratio	1	0.981583	0.84056	1.14627	0.814279	0.978793
TPST2	Lung Cancer	Wald ratio	1	0.983049	0.850714	1.13597	0.816727	0.978793
RPN1	Lung Cancer	Wald ratio	1	0.988054	0.891175	1.09547	0.819449	0.978793
IGFLR1	Lung Cancer	Wald ratio	1	0.991848	0.923893	1.0648	0.821164	0.978793
CNTN2	Lung Cancer	Wald ratio	1	1.00792	0.941246	1.07931	0.821333	0.978793
TEK	Lung Cancer	Wald ratio	1	1.01688	0.878953	1.17646	0.821871	0.978793
PTN	Lung Cancer	Wald ratio	1	1.01857	0.866298	1.1976	0.823786	0.978793
DKK1	Lung Cancer	Wald ratio	1	1.0231	0.835211	1.25326	0.825401	0.978793
SCARF2	Lung Cancer	Wald ratio	1	0.98345	0.847018	1.14186	0.826637	0.978793
CCDC126	Lung Cancer	Wald ratio	1	0.985494	0.863116	1.12522	0.828989	0.978888
ERLEC1	Lung Cancer	Wald ratio	1	0.97859	0.798534	1.19925	0.834751	0.98083
ENTHD2	Lung Cancer	Wald ratio	1	1.02191	0.830609	1.25726	0.837633	0.98083
FAM213A	Lung Cancer	Wald ratio	1	1.01994	0.843438	1.23338	0.838619	0.98083
HAVCR2	Lung Cancer	Wald ratio	1	0.993821	0.935634	1.05563	0.840424	0.98083
RNASE2	Lung Cancer	Wald ratio	1	0.984985	0.848833	1.14298	0.842012	0.98083
CKM	Lung Cancer	Wald ratio	1	1.0202	0.826445	1.25938	0.852358	0.990205
NELL1	Lung Cancer	Wald ratio	1	1.00598	0.937683	1.07926	0.867912	0.99711
ITIH1	Lung Cancer	Wald ratio	1	0.995462	0.942061	1.05189	0.87155	0.99711
CCL3L1	Lung Cancer	Wald ratio	1	0.991709	0.895982	1.09766	0.872285	0.99711
CFH	Lung Cancer	Wald ratio	1	0.992088	0.900433	1.09307	0.8724	0.99711
GXYLT1	Lung Cancer	Wald ratio	1	1.00861	0.907627	1.12083	0.873447	0.99711
LRIG3	Lung Cancer	Wald ratio	1	1.01516	0.842179	1.22366	0.874583	0.99711
SERPINE2	Lung Cancer	Wald ratio	1	1.00958	0.895982	1.13757	0.875637	0.99711
PAM	Lung Cancer	Wald ratio	1	0.993915	0.91896	1.07498	0.878725	0.99711
CD48	Lung Cancer	Wald ratio	1	0.988507	0.839233	1.16433	0.889923	0.99711
CCL3	Lung Cancer	Wald ratio	1	0.995002	0.926165	1.06896	0.891047	0.99711
GRN	Lung Cancer	Wald ratio	1	1.00962	0.870626	1.17081	0.899178	0.99711
TLR4	Lung Cancer	Wald ratio	1	1.00496	0.929834	1.08616	0.900619	0.99711
RRM2B	Lung Cancer	Wald ratio	1	1.01309	0.82208	1.24849	0.902868	0.99711
OAF	Lung Cancer	Wald ratio	1	0.994354	0.904703	1.09289	0.906497	0.99711
SPINT2	Lung Cancer	Wald ratio	1	0.997681	0.958191	1.0388	0.910289	0.99711
BST1	Lung Cancer	Wald ratio	1	0.998012	0.963796	1.03344	0.910989	0.99711
IL1RL2	Lung Cancer	Wald ratio	1	1.00877	0.861072	1.1818	0.913917	0.99711
CSF2RB	Lung Cancer	Wald ratio	1	0.994114	0.889586	1.11092	0.917051	0.99711
PPT1	Lung Cancer	Wald ratio	1	0.995593	0.912657	1.08607	0.920717	0.99711
PLA2R1	Lung Cancer	Wald ratio	1	0.998067	0.960338	1.03728	0.921601	0.99711
CD300C	Lung Cancer	Wald ratio	1	1.00659	0.88226	1.14843	0.922243	0.99711
SIGLEC9	Lung Cancer	Wald ratio	1	0.998582	0.970193	1.0278	0.923153	0.99711
BPI	Lung Cancer	Wald ratio	1	0.995868	0.915315	1.08351	0.923341	0.99711
PCOLCE	Lung Cancer	Wald ratio	1	1.00819	0.846219	1.20115	0.927307	0.99711
LAMC1	Lung Cancer	Wald ratio	1	0.994517	0.882497	1.12076	0.928151	0.99711
FAH	Lung Cancer	Wald ratio	1	1.00297	0.940075	1.07008	0.928396	0.99711
GDF15	Lung Cancer	Wald ratio	1	0.996913	0.927086	1.072	0.933484	0.99711
CPB1	Lung Cancer	Wald ratio	1	0.992956	0.841074	1.17227	0.93349	0.99711
TXNDC5	Lung Cancer	Wald ratio	1	1.00698	0.838639	1.2091	0.940631	0.99711
MBL2	Lung Cancer	Wald ratio	1	1.00144	0.963643	1.04073	0.941388	0.99711
VIT	Lung Cancer	Wald ratio	1	0.996222	0.89103	1.11383	0.946992	0.99711
TMEM190	Lung Cancer	Wald ratio	1	0.998758	0.9627	1.03617	0.947175	0.99711
IMPAD1	Lung Cancer	Wald ratio	1	0.996626	0.900354	1.10319	0.948014	0.99711
DSC2	Lung Cancer	Wald ratio	1	0.993573	0.818377	1.20628	0.94806	0.99711
KLK11	Lung Cancer	Wald ratio	1	1.00154	0.951823	1.05386	0.952654	0.99711
IGFBP7	Lung Cancer	Wald ratio	1	1.00348	0.893083	1.12753	0.953393	0.99711
TDGF1	Lung Cancer	Wald ratio	1	1.00087	0.971108	1.03155	0.954854	0.99711
LAMC2	Lung Cancer	Wald ratio	1	1.00172	0.939088	1.06852	0.958482	0.99711
CPA4	Lung Cancer	Wald ratio	1	0.999181	0.968697	1.03062	0.958648	0.99711
PCOLCE2	Lung Cancer	Wald ratio	1	0.997809	0.912444	1.09116	0.961669	0.99711
HAVCR1	Lung Cancer	Wald ratio	1	1.00214	0.915028	1.09754	0.963275	0.99711
SELP	Lung Cancer	Wald ratio	1	1.00153	0.933868	1.0741	0.965734	0.99711
ESAM	Lung Cancer	Wald ratio	1	1.00371	0.846581	1.19001	0.965966	0.99711
TIRAP	Lung Cancer	Wald ratio	1	1.00411	0.826335	1.22014	0.967064	0.99711
CNTN4	Lung Cancer	Wald ratio	1	0.997088	0.861458	1.15407	0.968818	0.99711
CBR3	Lung Cancer	Wald ratio	1	1.00088	0.954283	1.04976	0.971018	0.99711
CD109	Lung Cancer	Wald ratio	1	1.00147	0.920187	1.08993	0.972903	0.99711
EVA1C	Lung Cancer	Wald ratio	1	0.996389	0.805981	1.23178	0.973332	0.99711
PLXNC1	Lung Cancer	Wald ratio	1	1.00151	0.915703	1.09537	0.973596	0.99711
GPX7	Lung Cancer	Wald ratio	1	0.998626	0.919468	1.0846	0.973975	0.99711
C1RL	Lung Cancer	Wald ratio	1	0.997893	0.867025	1.14851	0.976539	0.997366
PENK	Lung Cancer	Wald ratio	1	1.0008	0.928712	1.07848	0.983273	0.999591
SMOC1	Lung Cancer	Wald ratio	1	0.998771	0.876605	1.13796	0.985264	0.999591
CD55	Lung Cancer	Wald ratio	1	0.999407	0.925246	1.07951	0.987975	0.999591
CNTFR	Lung Cancer	Wald ratio	1	1.00096	0.842947	1.18859	0.991267	0.999591
FRZB	Lung Cancer	Wald ratio	1	0.999524	0.901584	1.1081	0.992786	0.999591
ASPH	Lung Cancer	Wald ratio	1	0.999459	0.840206	1.1889	0.995125	0.999591
ENPP7	Lung Cancer	Wald ratio	1	0.9999	0.96232	1.03895	0.995904	0.999591
HDHD2	Lung Cancer	Wald ratio	1	0.999932	0.901537	1.10907	0.998968	0.999591
IL12RB2	Lung Cancer	Wald ratio	1	1.00004	0.861563	1.16077	0.999591	0.999591

## Sheet: Table S7
Table S6 Cross-validation of results in multiple cohorts
Exposure	Exposure.Cohort	Outcome	Outcome.Cohort	Method	SNP	OR	CI_lower	CI_upper	p.val
SERPING1	INTERVAL	Lung cancer	ILCCO	Wald ratio	1	0.867566	0.808912	0.930474	6.95962e-05
SERPING1	INTERVAL	Squamous cell lung cancer	ILCCO	Wald ratio	1	0.841884	0.755381	0.938293	0.00186185
SERPING1	INTERVAL	Lung adenocarcinoma	ILCCO	Wald ratio	1	0.903305	0.813434	1.00311	0.0571722
SERPING1	INTERVAL	Malignant neoplasm of bronchus and lung	FinnGen	Wald ratio	1	0.826219	0.728866	0.936575	0.00284121
SERPING1	INTERVAL	Non-small cell lung cancer	FinnGen	Wald ratio	1	0.868876	0.765001	0.986856	0.0304887
SERPING1	INTERVAL	Non-small cell lung cancer, squamous	FinnGen	Wald ratio	1	0.744359	0.57141	0.969654	0.0286388
SERPING1	INTERVAL	Non-small cell lung cancer, adenocarcinoma	FinnGen	Wald ratio	1	0.791815	0.639724	0.980065	0.0319498
SERPING1	KORA F4	Lung cancer	ILCCO	Wald ratio	1	0.914011	0.873834	0.956035	8.84197e-05
SERPING1	KORA F4	Squamous cell lung cancer	ILCCO	Wald ratio	1	0.898734	0.838377	0.963436	0.00261095
SERPING1	KORA F4	Lung adenocarcinoma	ILCCO	Wald ratio	1	0.933926	0.872813	0.999319	0.0477346
SERPING1	KORA F4	Malignant neoplasm of bronchus and lung	FinnGen	Wald ratio	1	0.86384	0.797265	0.935975	0.000347529
SERPING1	KORA F4	Non-small cell lung cancer	FinnGen	Wald ratio	1	0.903775	0.8329	0.980681	0.0151738
SERPING1	KORA F4	Non-small cell lung cancer, squamous	FinnGen	Wald ratio	1	0.827436	0.698494	0.980182	0.0284088
SERPING1	KORA F4	Non-small cell lung cancer, adenocarcinoma	FinnGen	Wald ratio	1	0.848746	0.740274	0.973112	0.0187387
MICB	INTERVAL	Lung cancer	ILCCO	Wald ratio	1	0.800953	0.731866	0.876561	1.41613e-06
MICB	INTERVAL	Squamous cell lung cancer	ILCCO	Wald ratio	1	0.725854	0.625972	0.841673	2.21543e-05
MICB	INTERVAL	Lung adenocarcinoma	ILCCO	Wald ratio	1	0.903722	0.793472	1.02929	0.127241
MICB	INTERVAL	Malignant neoplasm of bronchus and lung	FinnGen	Wald ratio	1	0.897807	0.752274	1.07149	0.232203
MICB	INTERVAL	Non-small cell lung cancer	FinnGen	Wald ratio	1	1.05042	0.876521	1.25882	0.594224
MICB	INTERVAL	Non-small cell lung cancer, squamous	FinnGen	Wald ratio	1	0.761991	0.522453	1.11135	0.158045
MICB	INTERVAL	Non-small cell lung cancer, adenocarcinoma	FinnGen	Wald ratio	1	1.01159	0.74591	1.3719	0.940898
MICB	KORA F4	Lung cancer	ILCCO	Wald ratio	1	0.846157	0.790365	0.905888	1.58578e-06
MICB	KORA F4	Squamous cell lung cancer	ILCCO	Wald ratio	1	0.791843	0.708573	0.884899	3.8373e-05
MICB	KORA F4	Lung adenocarcinoma	ILCCO	Wald ratio	1	0.921924	0.834889	1.01803	0.108109
MICB	KORA F4	Malignant neoplasm of bronchus and lung	FinnGen	IVW	2	0.92589	0.820999	1.04418	0.209395
MICB	KORA F4	Non-small cell lung cancer	FinnGen	IVW	2	0.979448	0.784711	1.22251	0.854321
MICB	KORA F4	Non-small cell lung cancer, squamous	FinnGen	IVW	2	0.837046	0.646383	1.08395	0.177413
MICB	KORA F4	Non-small cell lung cancer, adenocarcinoma	FinnGen	IVW	2	0.967194	0.787835	1.18738	0.749916
